# Supplementary material for: Investigating the Locomotion of the Sandfish in Desert Sand Using NMR-Imaging
Source: PLoS One. 2008 Oct 1;3(10):e3309. doi: 10.1371/journal.pone.0003309 (PMC2561000; doi:10.1371/journal.pone.0003309)
Supplement: Figure S1 — 3D-polygonal surface model of a sandfish obtained by 3D-laser scanning. Best seen with quich3D viewer when saved as OBJ-file. (0.40 MB TXT) [file pone.0003309.s001.txt]

# 5002 vertices, 10000 faces
v 19.6246147156 -19.9615116119 -773.3238525391
v 21.3206539154 -17.0702018738 -776.3594970703
v 12.1444187164 -15.2866239548 -763.2249145508
v 0.8163525462 -11.6922330856 -779.9597778320
v 26.8542709351 -10.9314994812 -774.3270263672
v 27.4222106934 -10.2159309387 -773.8428955078
v 27.7263507843 -8.5546503067 -772.8043823242
v 23.1928577423 -14.0918378830 -776.0735473633
v 18.3674468994 -21.3066120148 -768.8107299805
v 0.2454555631 -3.2986121178 -766.9573974609
v 27.4017982483 -9.4032649994 -773.5895385742
v 3.7326953411 -12.7741079330 -771.3155517578
v 19.1465854645 -21.3297729492 -769.3443603516
v 19.7349700928 -22.1697120667 -767.7744750977
v 21.0585823059 -15.6967277527 -777.0440673828
v 6.4792132378 -8.3541564941 -762.4708251953
v 22.8503551483 -12.7337207794 -776.5651245117
v 8.4217367172 -9.8653802872 -761.6654052734
v 19.2681427002 -16.6755294800 -777.3118286133
v 20.7154121399 -14.4296150208 -777.5405273438
v 29.3961219788 -8.8085212708 -771.2207641602
v 24.6259422302 -10.3907575607 -775.9118652344
v 25.3362846375 -9.6674890518 -775.4044799805
v 20.4923744202 -21.4070816040 -756.7532348633
v 17.3215370178 -21.0518188477 -768.2401123047
v 18.0941905975 -17.3658256531 -776.8290405273
v 21.4945163727 -13.0874671936 -777.2995605469
v 25.5022029877 -8.8214187622 -775.1647949219
v 17.2486877441 -19.0975360870 -773.4398803711
v 23.4012603760 -9.5826692581 -776.9586181641
v 25.4021053314 -7.4838967323 -774.6711425781
v 17.3738136292 -17.7928676605 -776.0513916016
v -2.9450490475 -5.1399493217 -770.8269042969
v 17.0319747925 -18.1074695587 -775.3260498047
v 16.2469615936 -20.4242897034 -769.4174804688
v 20.3190460205 -18.4917430878 -775.6605834961
v 16.7837677002 -20.8037509918 -767.6738281250
v 15.9805107117 -20.0148277283 -770.6801147461
v 6.4365391731 -13.8489036560 -768.4805908203
v 16.7357349396 -19.3678951263 -772.5189208984
v 21.5883216858 -11.1389570236 -777.7387695312
v 17.0273609161 -14.9929504395 -779.0897827148
v 8.4149427414 -14.3242435455 -766.3295898438
v 20.6041069031 -19.5067405701 -774.5679321289
v 11.0978298187 -16.1435966492 -765.2815551758
v 18.3698921204 -14.9059562683 -778.5778808594
v 19.3771686554 -14.0807447433 -778.4432983398
v 22.5366191864 -9.9237775803 -777.5322875977
v 19.4499855042 -12.0260210037 -778.8984375000
v 30.1224937439 -8.5381097794 -770.1549072266
v 4.8442449570 -7.6337223053 -763.5701293945
v 14.8952770233 -19.8421306610 -770.1989135742
v 16.4888725281 -16.2963771820 -777.9439086914
v 16.2769126892 -15.3592433929 -778.9487304688
v 1.4636261463 -10.4604959488 -782.5804443359
v -0.1145061404 -5.5671577454 -767.3602294922
v 20.4908027649 -9.8641185760 -778.8669433594
v 22.6593666077 -8.3054351807 -777.5560302734
v 23.9111270905 -7.2535634041 -776.2477416992
v 17.3350582123 -20.8196010590 -759.6988525391
v 17.2955036163 -20.9288253784 -759.4251708984
v 15.7018070221 -16.9546928406 -776.7025756836
v 12.3610696793 -14.4459676743 -761.9934082031
v 30.6504058838 -2.1381442547 -766.4439086914
v 13.8193092346 -19.0633525848 -771.5246582031
v 22.0882892609 -18.4869899750 -775.3536987305
v 16.5275650024 -20.8781986237 -759.8261718750
v 17.0399627686 -12.5273857117 -780.1547851562
v 14.5859432220 -17.5360126495 -774.9356689453
v 15.7726249695 -16.3802070618 -777.6608276367
v 20.4279804230 -7.9613347054 -779.3042602539
v 12.3674974442 -17.2030601501 -764.6289062500
v 21.8688812256 -6.7330646515 -778.1513061523
v 15.2597827911 -20.7014427185 -760.5674438477
v 28.8857841492 -10.3605604172 -772.6488647461
v 15.7092294693 -14.0483932495 -780.0061645508
v 19.9502620697 -8.5086154938 -779.5556640625
v 12.6082229614 -15.4263639450 -762.7064208984
v 27.3822517395 -12.3532819748 -773.8606567383
v 14.7989645004 -13.8201618195 -780.3048095703
v 15.8917703629 -11.7846002579 -780.9284057617
v 18.9640045166 -8.2214546204 -780.2755126953
v 11.8149642944 -18.4349079132 -771.1096191406
v 12.2783021927 -18.2641448975 -772.5404052734
v 11.9171581268 -18.3768100739 -771.9255371094
v 13.5816612244 -15.4988031387 -778.0272827148
v 9.2165346146 -11.5557374954 -762.3098144531
v 16.0114765167 -10.3978805542 -781.1682128906
v 20.2403831482 -6.6858978271 -779.6707763672
v 13.0588235855 -20.5110530853 -761.1896362305
v 14.2177639008 -12.4369020462 -781.2871704102
v 19.4934768677 -5.7799654007 -780.2930297852
v 20.1492710114 -5.3659110069 -779.7247314453
v -1.4610935450 -7.0073971748 -770.1683959961
v 12.2798557281 -16.4961376190 -775.6743774414
v 20.5187225342 -21.8130130768 -769.3809814453
v 13.6853294373 -13.9454536438 -780.1566162109
v -2.1339418888 -3.2713994980 -768.3087768555
v 13.5840377808 -14.4249286652 -779.5789794922
v 12.0143327713 -13.4933137894 -761.2973022461
v 26.3160362244 -2.8124647141 -767.8866577148
v 26.0413208008 -2.4771106243 -767.9172973633
v 12.7908639908 -19.9363670349 -761.9571533203
v 23.9652748108 -16.3911838531 -775.3037719727
v 20.6241378784 -4.3000187874 -778.6393432617
v 25.2996482849 -2.8880779743 -768.1206054688
v 25.7268104553 -1.3155044317 -768.5545043945
v 12.7471876144 -18.6144046783 -762.4442749023
v 12.6567077637 -16.0848503113 -762.6042480469
v 1.1398804188 -10.4716873169 -770.2496948242
v 10.9282283783 -17.5211982727 -773.3251342773
v 19.7593955994 -4.3103952408 -779.7095336914
v 2.7762317657 -6.8654026985 -764.9230957031
v 20.1815261841 -22.4981479645 -766.7369384766
v 10.9866762161 -16.8323459625 -774.7155761719
v 13.3480339050 -12.6954717636 -781.2494506836
v 4.5370073318 -8.7647333145 -764.1852416992
v 8.1292200089 -11.1585960388 -762.9885864258
v 20.7013854980 -22.5428295135 -767.5472412109
v 24.7470588684 -1.9898407459 -768.0251464844
v 14.6655216217 -11.4829444885 -781.5337524414
v 29.9109725952 -10.1390037537 -771.4922485352
v 17.8661422729 -6.1655550003 -781.2468872070
v 3.2367153168 -8.2931804657 -786.1445312500
v 14.6392621994 -8.8085689545 -782.4716796875
v 12.6379604340 -13.2343273163 -759.9906616211
v 25.0494079590 -15.0969142914 -774.8029174805
v 10.6535406113 -20.8169078827 -760.9772949219
v 11.5486021042 -20.7650375366 -761.1007080078
v 23.1334018707 -17.5578079224 -775.4288940430
v 11.2888250351 -19.6669502258 -762.5540161133
v 0.1852660775 -2.2259135246 -767.3466796875
v 10.0505590439 -17.3785896301 -772.8224487305
v 4.2943329811 -12.3566846848 -769.1038818359
v 5.2196211815 -9.5983686447 -764.1361694336
v 10.1834697723 -20.4871807098 -761.8925781250
v 10.9039707184 -18.5712070465 -763.1160888672
v 9.6689653397 -16.1008663177 -775.3939819336
v 21.4980945587 -19.6015663147 -774.6010742188
v 11.2479276657 -13.4533452988 -780.0090942383
v 16.2507133484 -6.1370320320 -782.2572021484
v 17.8513584137 -4.3248662949 -781.3256835938
v 18.3689231873 -4.0175747871 -780.8892822266
v 25.3350448608 0.2056555599 -769.8201904297
v 12.0203819275 -17.3433341980 -763.2230224609
v 12.2793645859 -17.2231216431 -763.3419189453
v 13.0359869003 -9.6007976532 -782.9616088867
v 22.0253314972 -21.2986278534 -772.3167724609
v 11.4208517075 -17.5683288574 -763.1936645508
v -0.6422738433 -6.3074698448 -763.3676147461
v 12.0057487488 -10.9398450851 -782.6527099609
v 23.7344131470 -0.6047762632 -768.3341674805
v 24.2660236359 -0.9078983068 -768.3627929688
v 9.1092882156 -16.8352012634 -773.5682983398
v 1.1650067568 -5.1620697975 -766.0361938477
v 9.0373258591 -16.4772663116 -774.3991699219
v -2.4475085735 -6.6698017120 -771.2362060547
v 11.6109285355 -12.3283300400 -781.5419921875
v 13.6357631683 -7.7728796005 -783.2457885742
v 23.7391967773 0.1742084771 -768.5757446289
v 9.3933010101 -19.6192092896 -763.2905273438
v 9.0902309418 -15.1712999344 -776.7407836914
v 11.5459423065 -11.2863836288 -782.5155639648
v 5.1299977303 -5.9043745995 -788.2748413086
v 16.7479629517 -3.4281902313 -782.2886352539
v 23.3681144714 1.0839421749 -769.0910034180
v 9.6830587387 -12.6305952072 -780.6974487305
v 15.7772541046 -4.2243528366 -782.9730224609
v 17.7774105072 -2.9951124191 -781.2745971680
v 17.8038845062 -2.4505970478 -781.0290527344
v 0.9241762757 -6.7956886292 -766.7041625977
v 10.1429300308 -17.5504817963 -763.7091674805
v 8.0084953308 -16.3143157959 -773.5726318359
v 7.7893252373 -16.0356006622 -774.6058959961
v 10.6631278992 -8.5434846878 -784.5291137695
v 24.7320976257 1.2019848824 -770.7501220703
v 7.7719006538 -20.0797080994 -762.0755615234
v 23.0936088562 -19.8311691284 -774.3630981445
v 7.6839008331 -9.9214649200 -762.4068603516
v 7.7217607498 -19.7777137756 -762.9782104492
v 9.4584808350 -13.9736785889 -778.4077148438
v 23.2536125183 0.2089299262 -768.4310302734
v 9.4088964462 -11.5795125961 -782.2166748047
v 11.8309230804 -7.1357698441 -784.3828735352
v 13.0271396637 -6.1484484673 -784.1715087891
v 21.5765380859 -23.2125167847 -766.4569702148
v 16.2410068512 -2.2424647808 -782.5876464844
v 16.6075744629 -1.3906373978 -781.8251953125
v 6.4820680618 -15.4319295883 -774.8856201172
v 30.3433284760 -11.1965579987 -771.4957275391
v 9.9069900513 -9.8519477844 -784.0949707031
v 22.4105300903 2.1933064461 -769.3786621094
v 1.2633329630 -11.0120811462 -771.0803222656
v 6.9435257912 -15.1066780090 -776.1649169922
v 7.2303028107 -14.2839937210 -777.6339721680
v 14.1319456100 -4.0420346260 -784.1023559570
v 14.4577817917 -3.2110843658 -784.0286254883
v 7.5243520737 -16.4791488647 -765.3977661133
v 8.7249383926 -10.1195507050 -784.0214843750
v 22.1268386841 2.0553927422 -768.9623413086
v 7.3407607079 -13.1655874252 -779.1658325195
v 21.5815029144 2.0773968697 -768.6378173828
v 9.0894498825 -8.2849225998 -785.4180297852
v 11.4491605759 -5.8803048134 -785.1138305664
v 26.5955753326 -15.5395221710 -773.8532104492
v 24.1816177368 -18.8553371429 -774.6151733398
v 15.1373014450 3.5830190182 -776.4418945312
v -2.9949767590 -3.4044969082 -769.1380615234
v 17.3022098541 2.0870864391 -774.5057373047
v 24.1903247833 -19.6355419159 -774.2058715820
v 5.4546966553 -14.4972429276 -776.8193969727
v 7.2784714699 -12.1203393936 -780.7941894531
v 12.5913391113 -3.7376940250 -785.1027832031
v 23.2136535645 -20.5996417999 -773.7383422852
v 14.6557884216 -1.6205695868 -783.9382324219
v 22.0756607056 2.9231040478 -770.4289550781
v 7.3680524826 -11.2526540756 -782.2277832031
v 21.7110118866 3.5050964355 -770.7735595703
v 21.2113437653 3.8350627422 -770.2070922852
v 22.9201183319 -21.1236953735 -773.0681152344
v 31.5640277863 -10.9860677719 -769.9560546875
v 7.4482831955 -9.3163137436 -784.9855957031
v 14.9200725555 -0.5957220793 -783.4058837891
v 26.2963542938 -16.5768432617 -773.8632202148
v 9.2853298187 -7.5537223816 -785.6986083984
v 25.1551475525 -17.8702659607 -774.4458618164
v -1.0992965698 -8.2158708572 -770.9428100586
v 20.7703857422 2.4424502850 -768.5646362305
v 21.0765953064 4.9612088203 -771.2441406250
v 4.3825578690 -18.3479385376 -764.3587646484
v 6.1530785561 -17.0836353302 -766.1896972656
v 2.0986201763 -11.6944980621 -771.4541625977
v 5.1317076683 -13.6664934158 -778.0557861328
v -30.7191219330 34.7612228394 -803.0842895508
v 20.7896156311 3.6097991467 -769.5296630859
v 12.5179376602 -16.5577011108 -763.7977294922
v 5.1838212013 -18.9394798279 -763.2329711914
v 22.7753372192 -22.1827239990 -770.7236328125
v 6.4991111755 -9.4356746674 -784.8269042969
v 13.5226984024 -0.0751680955 -784.6995849609
v 20.5042934418 5.2526178360 -770.6677246094
v 0.0467290357 -9.8932809830 -771.2022094727
v 4.2397766113 -17.7392997742 -766.0692138672
v 23.1520862579 -24.0878334045 -764.9288940430
v 3.6080725193 -13.7828941345 -776.8363037109
v 7.1994614601 -7.9788193703 -786.3110351562
v 3.7205705643 -13.2603244781 -778.2777709961
v 28.8957881927 -13.0961942673 -772.8494262695
v 9.6241407394 0.4041644633 -787.6453247070
v 5.0642538071 -10.8644733429 -782.1961059570
v 9.4567604065 -3.6915020943 -786.7690429688
v 22.6720180511 -23.1389064789 -767.7077636719
v 7.8215513229 -13.2590923309 -765.5620727539
v 20.2164611816 5.6988902092 -770.9385375977
v 4.0922021866 -12.0810241699 -780.2165527344
v 11.7511205673 -16.6852989197 -765.0537109375
v 5.9138917923 -10.0233993530 -783.8396606445
v 2.3687915802 -5.5780496597 -765.0171508789
v 6.9827580452 -6.8494563103 -787.0881347656
v 6.9359326363 -6.1403646469 -787.3488769531
v 11.4886713028 -1.3352844715 -786.3600463867
v 3.6398508549 -8.8405590057 -765.0864257812
v -31.1636753082 34.5986709595 -804.5344238281
v 1.8966171741 -3.8777446747 -765.8421020508
v 12.3038625717 0.0048740539 -785.8035888672
v 3.2840902805 -11.3567743301 -781.2634277344
v 19.9437122345 5.1885113716 -770.2413330078
v 19.6208801270 4.9162230492 -770.0196533203
v 22.0281391144 8.2972812653 -772.0949096680
v 1.1373165846 -3.9782562256 -766.2562255859
v 9.8283271790 1.8050439358 -787.5166015625
v 2.9731998444 -13.2502632141 -777.8069458008
v 2.2456400394 -12.9751014709 -777.5816650391
v 19.6278381348 5.6029238701 -770.5451660156
v 19.8651771545 6.0886931419 -771.5549926758
v 12.1949443817 0.7158482075 -785.7344360352
v 4.9440312386 -12.1763343811 -767.6495971680
v 3.9519374371 -15.1577758789 -768.0167846680
v 2.2043435574 -11.1545095444 -781.3466796875
v 30.5725765228 -13.0110731125 -771.6020507812
v 12.1490240097 1.2607628107 -785.5263671875
v 2.1750016212 -15.8740663528 -768.2953491211
v 24.2327556610 -22.2634162903 -771.4334106445
v 23.9516105652 -22.5388622284 -770.6849365234
v -26.7962207794 31.2609119415 -804.7366333008
v 10.7383413315 2.0524992943 -786.5899047852
v -28.2953529358 32.5115585327 -804.3856201172
v -31.0757217407 34.7123870850 -803.6035156250
v -30.2084922791 34.2433090210 -803.1976928711
v -26.1289730072 30.6689987183 -805.3135986328
v -49.1718635559 22.7029018402 -809.2994384766
v 28.7501182556 -14.8421888351 -772.7088012695
v 18.3766651154 6.2672739029 -772.7180786133
v -49.4505653381 22.0973682404 -809.5654296875
v -49.5494537354 23.1695880890 -809.7136230469
v 18.9439544678 6.2050909996 -772.2715454102
v 18.7245330811 5.9318971634 -771.9186401367
v 19.9852485657 6.8673558235 -773.5899658203
v 19.4093551636 6.8520522118 -773.1616210938
v 2.9592628479 -14.6654205322 -769.6500854492
v 0.7570008636 -15.7216358185 -765.6716308594
v 1.7354604006 -12.5735425949 -778.3495483398
v 1.6671067476 -12.1477155685 -779.3967895508
v 24.4021854401 -20.8044090271 -773.3772583008
v 18.4524765015 7.4129114151 -773.5693359375
v 1.9741628170 -16.7697849274 -765.8087768555
v 1.1470551491 -15.6152200699 -769.6558837891
v 12.7234067917 -14.4048061371 -761.0916748047
v 18.2392311096 7.9829077721 -774.2905273438
v 18.5976409912 7.9532971382 -774.2121582031
v 19.2846546173 7.5661687851 -774.6478271484
v 19.3598327637 7.4966197014 -774.0294189453
v 0.6707786918 -15.8028116226 -767.1979370117
v 1.8812428713 -9.5049991608 -783.9519042969
v 18.4361324310 8.0750198364 -776.0050048828
v 18.7461738586 8.0361776352 -775.3754882812
v 12.6399717331 -14.7039308548 -760.7135620117
v -0.0060204044 -15.4363622665 -768.5942382812
v 0.6680050492 -15.8970565796 -766.7232055664
v 0.8482549787 -15.5487051010 -768.3689575195
v 0.0785826892 -11.5349531174 -779.9600830078
v 17.0755462646 7.4655842781 -775.7192382812
v 0.1039903834 -4.0845341682 -766.9360351562
v 17.1308479309 7.4932599068 -775.2785034180
v -2.8374261856 -2.3703503609 -768.5595703125
v 26.6140441895 -18.3705883026 -773.3713378906
v 17.9905414581 8.0964603424 -775.3206176758
v 18.6785736084 9.4437198639 -775.7272949219
v -47.3370056152 21.1873950958 -806.1848144531
v -48.8195877075 22.8960170746 -808.6496582031
v 16.7868137360 7.3255085945 -775.2256469727
v -47.7812652588 21.4039192200 -807.1760253906
v -48.1941375732 22.4284286499 -807.9703979492
v -47.3441162109 21.6384792328 -806.1954345703
v 0.4044955671 -8.1056032181 -768.3649902344
v 23.8550109863 -24.1227436066 -765.9306640625
v 2.9855971336 -10.0508069992 -767.0206298828
v 5.9925069809 -11.2983827591 -765.0674438477
v -47.6200942993 20.4561462402 -806.3656616211
v -47.8392372131 22.3302040100 -807.3364868164
v -0.6036189795 -14.4042053223 -765.7927856445
v -0.1540937573 -14.6691951752 -765.5256958008
v 15.2064733505 8.2457733154 -776.6179809570
v 1.6799501181 -6.2565379143 -765.6828613281
v -2.0472836494 -2.7220115662 -768.1205444336
v 8.5000715256 3.9323375225 -787.8880615234
v 7.4818520546 3.3751451969 -789.1282348633
v 14.3546695709 8.6393699646 -777.4158325195
v 15.7253036499 10.3431510925 -776.5234375000
v 15.0722770691 9.6356906891 -770.6379394531
v -0.9834061265 -10.1975402832 -770.2259521484
v 13.5518703461 8.9724941254 -777.8164062500
v 3.2789855003 -5.8619098663 -764.4722900391
v -47.6805992126 19.9167098999 -805.7557983398
v 31.7981643677 -12.7816123962 -770.4372558594
v 12.0229682922 9.4171628952 -778.0858154297
v 2.7692322731 -9.2827577591 -766.4078369141
v -47.1377410889 20.7497577667 -805.1938476562
v 2.7573385239 -7.6309585571 -787.0910034180
v 12.8433504105 10.2358379364 -778.2434692383
v 27.8927192688 -17.1887187958 -772.6587524414
v 13.0996761322 10.5531482697 -777.6704711914
v 0.7328067422 -9.4136514664 -769.3362426758
v -45.9863815308 12.0584363937 -803.0803222656
v -61.2396392822 37.4128990173 -826.9204101562
v 11.4264221191 9.7939062119 -778.1400756836
v -59.3777580261 37.8898277283 -824.5081176758
v -7.0717201233 -4.3018255234 -791.0633544922
v -4.2270984650 -5.8021330833 -768.5622558594
v -1.1537665129 -2.3858883381 -767.6962280273
v -9.9672136307 0.7596423030 -797.5984497070
v -16.3804264069 -1.9946147203 -790.7911987305
v -23.1667823792 5.2604093552 -799.5912475586
v -1.9753806591 -4.5664334297 -768.8924560547
v -14.1982908249 16.1240444183 -801.6663208008
v -35.8705253601 39.3885383606 -808.0417480469
v -15.6012134552 18.8730278015 -800.0207519531
v -13.9615240097 25.3081665039 -802.5485229492
v -14.1825275421 24.5600280762 -801.7869262695
v -30.8857727051 5.0992116928 -794.8590698242
v -31.5047130585 4.9731426239 -794.2869873047
v -31.8388557434 7.3742961884 -796.6788330078
v -19.4525337219 27.3641529083 -805.9019165039
v 12.3655261993 -12.3767881393 -759.2937011719
v -0.7318519354 -15.3428573608 -766.3818359375
v -34.5638656616 5.2371830940 -795.5975341797
v -51.2960624695 18.4408054352 -808.9094238281
v 2.0086448193 -7.3863410950 -765.8104248047
v -17.6028175354 31.3526782990 -806.6198120117
v -34.3501243591 37.5580139160 -805.2850952148
v 26.3233928680 -20.4705142975 -772.8527221680
v -34.4826622009 37.7848663330 -805.0516967773
v -34.1221389771 38.2011795044 -804.9561157227
v -19.3241138458 31.4114627838 -807.8011474609
v -19.5674343109 31.6066818237 -807.2103881836
v -50.4011611938 16.9601821899 -807.9387817383
v -30.8899955750 36.9580726624 -806.2894287109
v -47.8590545654 14.2237863541 -804.5899658203
v 10.0523090363 -12.6115112305 -762.5685424805
v -48.7141418457 13.8739767075 -804.1413574219
v 6.2956552505 -9.3261604309 -763.0739746094
v -47.8309478760 13.0226907730 -803.0709838867
v -48.4889183044 13.5545558929 -802.7523193359
v -37.8636436462 14.0316801071 -806.4852905273
v -46.5732040405 12.9232625961 -803.4901123047
v -39.2468032837 15.1006517410 -807.6057739258
v 1.9973262548 -8.1040391922 -766.2769775391
v -26.6071491241 32.6209030151 -806.9833984375
v 2.0819973946 -9.3988809586 -767.3950805664
v -26.7057189941 35.1359939575 -809.6423950195
v 1.1012932062 -3.2507796288 -766.5629882812
v -1.1355165243 -1.8431711197 -767.9002685547
v 32.2944107056 -14.0818290710 -770.1383666992
v -13.4189052582 15.5170707703 -784.7362670898
v -11.3284702301 17.3876647949 -787.1889038086
v 29.1785469055 -17.8028755188 -771.7689208984
v -10.0205297470 18.4624309540 -788.9707641602
v -20.5786514282 11.0439882278 -784.2678222656
v -17.7229480743 12.0946235657 -783.2191772461
v -16.6686649323 12.5505619049 -783.0034179688
v -8.6251783371 18.1816234589 -788.7062988281
v -8.6066446304 18.2853813171 -789.6768798828
v -8.9566354752 18.4936256409 -789.2590332031
v -21.1016998291 10.0093278885 -783.9062500000
v -18.9881114960 11.0706119537 -783.2249755859
v 25.9669532776 -21.4014682770 -772.3720092773
v -13.9751462936 13.4119958878 -782.6292114258
v -11.0312576294 15.8361215591 -784.7131347656
v -8.8588771820 17.8028545380 -787.8973388672
v -12.8860435486 14.2336997986 -783.1309204102
v 26.1397628784 -22.1019973755 -771.6857910156
v -18.7222499847 10.2707033157 -782.5405883789
v -20.3130378723 9.2029581070 -782.9100952148
v -14.4137029648 12.7105188370 -782.2017211914
v 27.5626945496 -19.7454109192 -772.4917602539
v 12.6735553741 -12.6426658630 -758.4918212891
v -21.8498096466 7.9612064362 -783.1329345703
v 26.9271774292 -20.1164970398 -772.7407226562
v -21.1441421509 8.4138603210 -782.9055786133
v 11.0880422592 2.5857102871 -785.7991943359
v -10.5048656464 14.7025985718 -783.1279296875
v 12.7294359207 -15.5995597839 -762.1676025391
v -8.3939647675 16.2799034119 -785.2534790039
v 25.8282032013 -23.0648441315 -770.2645874023
v -7.0919170380 17.1821823120 -786.7837524414
v -19.2432384491 8.6730165482 -782.0367431641
v -16.6055126190 9.7395133972 -781.0881958008
v -15.0163288116 10.7986192703 -781.0606689453
v -1.0384988785 -4.1260313988 -767.7637329102
v -8.3643827438 15.6447525024 -784.2843627930
v 12.7269020081 -13.2273645401 -759.6521606445
v -12.4219398499 11.8064060211 -780.8571777344
v 0.7485795021 -7.5087361336 -767.3685913086
v -5.5983333588 16.9018878937 -787.1405639648
v -6.2165722847 17.2363739014 -787.3321533203
v 33.4383735657 -14.6524095535 -769.1098632812
v -9.1495265961 13.5876474380 -781.6076660156
v 32.4254455566 -15.3766517639 -770.0631713867
v -5.7284083366 16.5914287567 -786.1198120117
v -19.8109951019 7.1057505608 -781.5895996094
v 31.1633701324 -16.4284629822 -770.8150024414
v 12.5831193924 -12.1104774475 -758.5402221680
v 4.7647299767 -10.1231050491 -765.0427246094
v -17.4205093384 7.8991289139 -780.4453735352
v -9.9699115753 12.8445091248 -781.0261230469
v -7.8623347282 14.1809835434 -782.0770263672
v -5.7943882942 15.8300704956 -784.7896118164
v 12.4993972778 -16.9695167542 -763.2487792969
v -15.2776851654 8.6846399307 -779.8471069336
v 26.3440399170 -24.8127899170 -766.1539306641
v -4.4421973228 16.0640163422 -785.2694702148
v -16.3149185181 7.6176552773 -779.7528076172
v -17.9473609924 6.8223495483 -780.1197509766
v -12.9413928986 9.4922857285 -779.4242553711
v -6.1908493042 14.0650520325 -781.7732543945
v -9.5179271698 11.2884120941 -779.5265502930
v 8.5075721741 -12.9851064682 -761.9700317383
v -18.0905914307 5.7597365379 -779.9561767578
v 34.0623168945 -14.2847375870 -768.2239379883
v -3.3804142475 15.3405914307 -784.0195312500
v -17.6642723083 6.2548770905 -779.6683959961
v -11.8099136353 8.9019250870 -778.6013183594
v -7.3200502396 11.7808570862 -779.3986206055
v -4.2549910545 14.5117120743 -782.5568237305
v -4.1209521294 -5.1724090576 -769.0285644531
v -4.4364900589 13.1126613617 -780.4468383789
v -2.3390898705 15.0348911285 -783.6513671875
v -15.3223218918 6.7764425278 -779.0097045898
v 27.1797409058 -25.9087886810 -763.0519409180
v -13.4431133270 7.0921754837 -778.2722167969
v -4.9612584114 12.2771043777 -779.4297485352
v 5.5610518456 -10.0163249969 -762.9470214844
v -1.8126410246 15.0254335403 -783.9436645508
v -16.8939228058 5.2642645836 -779.1042480469
v -11.3407859802 7.9298005104 -777.8598632812
v 4.0691962242 -4.3127145767 -789.4807128906
v -1.4248365164 14.4014501572 -782.6290893555
v -8.0737066269 9.9584045410 -778.0675048828
v -1.5007090569 14.7533349991 -784.5095825195
v -2.7972342968 -3.8462312222 -768.0375976562
v -15.8464136124 4.9779758453 -778.4141235352
v 1.3331140280 -10.6062097549 -770.6994628906
v 2.7362086773 -11.7772998810 -770.0020141602
v -6.0828490257 10.6975994110 -778.1156616211
v -1.7392163277 13.2807779312 -780.7258300781
v -0.1908118576 14.2350864410 -782.8311157227
v -14.7566900253 4.6941046715 -777.6638793945
v -9.7243947983 7.3742666245 -776.9307250977
v 4.8248481750 -4.8447608948 -788.9852294922
v -1.8401387930 12.4725532532 -779.4930419922
v -11.8328523636 6.3005847931 -777.0949096680
v 27.9111671448 -22.3070316315 -770.9401245117
v -5.4625177383 9.5512342453 -777.0015258789
v 1.1360327005 -9.4797706604 -769.6652832031
v 0.4995960295 13.8233146667 -783.2287597656
v -14.7984771729 3.6618480682 -777.6043090820
v -14.7081136703 4.2021236420 -777.4542846680
v 27.4005832672 -23.5438365936 -769.5524291992
v -0.0459266566 12.7188386917 -780.0115356445
v 0.3495708406 13.8933191299 -782.1153564453
v 26.8293380737 -24.0540561676 -768.4644775391
v 32.3759269714 -17.5338230133 -769.7834472656
v -3.6889150143 9.9289531708 -776.8586425781
v -3.0816793442 10.5680732727 -777.3079833984
v 1.7444239855 -9.9337663651 -769.6792602539
v 2.3118867874 -12.7654218674 -770.9561767578
v 2.8538138866 -10.7039899826 -769.0674438477
v 28.4306430817 -21.7408580780 -771.1342773438
v 0.3495661616 13.4938869476 -781.3237304688
v -13.5013418198 4.2049245834 -776.7716674805
v -1.2187350988 10.9707908630 -777.5494995117
v 1.3176432848 13.5020322800 -782.0617065430
v -10.3004150391 4.6461544037 -775.5471191406
v -7.9510040283 7.2484011650 -776.1502685547
v 11.4451122284 9.4613876343 -776.3322753906
v -4.9898166656 8.1329584122 -775.7601928711
v 1.9127851725 13.1463794708 -781.2882690430
v 1.9827357531 12.8587999344 -780.5159912109
v -3.9331741333 7.6159887314 -775.1639404297
v -13.7199964523 2.5843822956 -777.0112304688
v -13.5943870544 3.1004872322 -776.5684204102
v -9.1760377884 4.7125158310 -775.1005249023
v -0.6924285889 9.8266448975 -776.2442626953
v 0.2103705406 11.4298009872 -778.1453247070
v 26.8580265045 -25.5411281586 -764.3172607422
v -12.0931854248 2.5854890347 -775.4337158203
v -11.8757228851 3.1145410538 -775.4864501953
v 1.1227430105 11.7934303284 -778.7301025391
v -2.7080557346 8.2749004364 -775.3178710938
v -6.6262149811 6.1808032990 -775.0809326172
v -5.7315578461 5.5197138786 -774.4536132812
v 0.6305485368 8.9604873657 -775.1877441406
v 2.0250430107 10.3758172989 -776.7534790039
v 3.2442190647 12.3306531906 -780.1781616211
v -10.7943305969 2.3176372051 -774.5688476562
v 28.9072341919 -21.0468750000 -771.2006835938
v -10.9263105392 1.4690779448 -774.5233764648
v 3.5118765831 11.6336421967 -778.6702880859
v 3.5626957417 10.7360086441 -777.3705444336
v 34.2324829102 -15.4520711899 -768.3211059570
v -7.0812225342 3.6205742359 -773.7864990234
v 3.2194485664 -14.0088491440 -769.5938110352
v 4.4679794312 11.4308910370 -778.4228515625
v 6.1098918915 -15.3131132126 -766.2376708984
v 4.5623469353 11.7076120377 -779.1314086914
v 2.7071034908 9.0551376343 -775.2583618164
v 27.7311229706 -22.9957103729 -770.2830200195
v 1.4521929026 -8.0016937256 -786.3798828125
v -10.0316133499 1.8152266741 -773.9906616211
v 30.8560123444 -19.1647949219 -770.3964233398
v 9.2137022018 -16.2429504395 -764.1627807617
v -3.8904511929 5.5132756233 -773.8374633789
v 3.9876878262 9.1139850616 -775.2990112305
v 5.3572082520 11.0597457886 -778.0502929688
v -9.4186306000 0.7982354164 -773.4378662109
v 34.1463241577 -16.4890213013 -768.5369262695
v 11.9129400253 -15.2479248047 -760.9843750000
v 6.2150325775 10.4882955551 -777.5750732422
v -3.3812270164 4.1468486786 -772.7402343750
v 6.1932163239 9.9931335449 -776.7235717773
v 2.4703631401 7.2101144791 -773.3693847656
v -1.5836656094 -3.1505784988 -766.5699462891
v -8.0351200104 0.5257961154 -772.4853515625
v -8.4006938934 0.9817652106 -772.8364868164
v 0.2802145779 5.7613458633 -772.6242675781
v 6.1631875038 9.3734121323 -775.8610229492
v 7.1693820953 9.9735679626 -778.0902709961
v -7.0895462036 1.0040823221 -772.2831420898
v 5.1845698357 -10.0786170959 -761.6943359375
v -1.1372765303 4.2808046341 -772.1276855469
v 1.5307673216 -8.6945018768 -768.5404663086
v 0.5677630901 4.9173231125 -771.9241943359
v 7.2261557579 10.0244445801 -777.0424804688
v 2.9038016796 -9.0454435349 -767.2960815430
v 2.9614007473 6.5023393631 -772.6127319336
v 28.4900112152 -24.9123668671 -767.2329101562
v 7.6035604477 9.5835828781 -776.2160644531
v 8.3593559265 9.3499546051 -776.5314941406
v 3.8852348328 -14.3286037445 -768.2686157227
v 7.8160934448 9.6161804199 -776.4796142578
v -6.6835517883 -0.5944707394 -771.5501098633
v 2.0284137726 -7.9407005310 -767.0556640625
v -7.0556559563 -0.0483061075 -771.7997436523
v 4.8225021362 -3.4659094810 -789.3525390625
v -3.0470354557 2.0548250675 -771.3015136719
v 4.5312552452 6.5206389427 -772.3861083984
v 7.7685208321 9.2893915176 -775.6398925781
v 7.3213591576 -12.0376634598 -762.4099731445
v -5.9807276726 -0.5772169232 -771.0650024414
v 7.1752877235 7.8622512817 -773.8549194336
v 33.2344551086 -18.8555431366 -768.8630981445
v -4.2087702751 0.6882787943 -770.9991455078
v -4.6799187660 -0.8525456786 -770.3103027344
v 30.7559471130 -21.8075809479 -769.7691650391
v 30.0320911407 -22.3132400513 -769.9894409180
v -0.1439571977 1.5503751040 -769.9915161133
v -3.9141974449 -0.6167680025 -770.0471801758
v 7.7849497795 7.5272393227 -773.3491210938
v 4.2319684029 -12.2727727890 -767.6703491211
v 4.9820837975 -12.6905889511 -766.7312622070
v 6.4143934250 -14.5008792877 -765.8439331055
v 6.7504940033 -13.6987371445 -765.2191162109
v -48.4165229797 20.6365947723 -807.4981079102
v -48.5127220154 21.9406108856 -808.3727416992
v 3.2109613419 3.5257513523 -770.1898803711
v 0.6636423469 -10.8221902847 -771.2484130859
v -0.0601001270 -10.7766361237 -771.4666748047
v -51.0937576294 29.3759155273 -820.9980468750
v 6.6966176033 6.1146802902 -771.7783203125
v 7.2445592880 5.4006805420 -770.9564819336
v 8.0359697342 7.1883511543 -772.7951049805
v 10.9093704224 -16.7453250885 -763.1497802734
v 7.5014791489 6.5796470642 -772.2709350586
v 55.5805969238 -33.1043853760 -737.8249511719
v 9.4206876755 8.0144233704 -773.3132934570
v -13.9065351486 26.3254814148 -803.0919189453
v -13.4644203186 28.5812568665 -804.8943481445
v 13.9071779251 10.5762042999 -771.9667358398
v -29.2928848267 34.9703865051 -807.2520751953
v -5.2218365669 -1.6453878880 -770.6885375977
v -4.8199887276 -1.3606566191 -770.2905273438
v 29.1231899261 -23.4366855621 -769.4298095703
v -28.7990112305 34.8484649658 -807.8167114258
v -13.8451156616 28.0228691101 -804.1528320312
v 5.9106183052 4.8683428764 -770.6842041016
v 34.0185127258 -17.8178768158 -768.4973754883
v 8.0536918640 5.7499856949 -771.2236938477
v 9.3544206619 7.3810658455 -771.9987182617
v 11.1379852295 8.1531085968 -771.7736206055
v -13.4478425980 28.0754547119 -804.5397949219
v 15.4220256805 10.7750778198 -771.7935791016
v 15.0862178802 11.0356769562 -772.5938720703
v 0.8120555878 -6.1825623512 -766.4091796875
v -1.7500376701 -0.3348794580 -769.3977661133
v 5.4541435242 3.9831707478 -770.0307006836
v -13.7614765167 28.4707889557 -804.4857788086
v 11.7316722870 7.8414053917 -771.1788940430
v -13.5586843491 26.3122863770 -803.5088500977
v 15.9018602371 11.0519886017 -772.8859252930
v 16.2975330353 10.8062305450 -771.9671020508
v 28.6395549774 -24.2361545563 -768.4555053711
v -3.6197028160 -1.6854252815 -769.2767944336
v -3.1115622520 -1.6701083183 -768.8756103516
v 30.1148815155 -22.9724540710 -769.5076904297
v -45.2992973328 20.9750442505 -809.7171630859
v 15.4157390594 9.9331655502 -770.7055053711
v -4.4391441345 -3.2103285789 -767.5112915039
v -4.7547240257 -3.4447481632 -766.9830932617
v 4.2978105545 2.8772675991 -769.4749145508
v 8.1172008514 -15.1867046356 -764.6918334961
v 11.3720932007 -15.4293651581 -761.4675903320
v 8.5598630905 6.3713493347 -771.5039062500
v -46.7426567078 21.5736732483 -811.5964355469
v 11.2498607635 -13.6558723450 -759.8824462891
v 15.6279029846 9.3977346420 -770.2276611328
v -4.4653382301 -3.4807212353 -766.2474975586
v -4.9453663826 -4.0461244583 -765.9064941406
v 3.7902984619 1.7942918539 -768.8680419922
v -46.2273216248 21.2436447144 -810.9738159180
v 1.9997578859 -11.8739786148 -771.0166015625
v 31.3479804993 -22.8600788116 -768.8609008789
v 16.7861919403 10.0988092422 -770.6784667969
v -0.6466054916 -4.3809633255 -766.5283813477
v 4.6395363808 -10.2481956482 -765.6671142578
v 17.2982864380 10.5501766205 -771.7160034180
v 0.5862202048 -6.8531994820 -767.3781127930
v 5.9906463623 2.6275389194 -768.8084716797
v 7.2791681290 4.0302538872 -769.6496582031
v 8.9060907364 5.3179578781 -770.5884399414
v 9.3945589066 4.4974646568 -769.7892456055
v 16.7521495819 9.3430347443 -769.9263305664
v 3.7039487362 -8.5208749771 -763.9891357422
v 28.9224071503 -25.7906894684 -765.4802246094
v 17.2501506805 6.2808156013 -770.5399780273
v 19.8689689636 3.2890865803 -767.5262451172
v 11.1495285034 9.6492948532 -776.7553710938
v 15.4622716904 8.9198789597 -770.1815795898
v -1.4376949072 -7.9630074501 -769.0561523438
v -1.5225123167 -6.0604882240 -768.1619873047
v 12.5117292404 8.7065982819 -777.1870727539
v 17.5240116119 6.3247122765 -772.5336914062
v 28.6627826691 -26.5013179779 -762.7929687500
v -2.5777733326 -1.6790143251 -768.5693969727
v 19.8884181976 3.7658658028 -769.1022949219
v -26.3181400299 22.6471405029 -799.4165039062
v 35.7418174744 -17.2673358917 -766.9760131836
v -4.7249774933 -4.5617995262 -765.2403564453
v -3.0890791416 -3.1788015366 -766.1787109375
v -2.0170862675 -2.7632112503 -766.2103881836
v -29.0811691284 33.1403732300 -803.8953857422
v 18.9727191925 5.5406632423 -770.6010131836
v -1.5091409683 -3.0928616524 -765.6220703125
v 18.7106933594 5.5936970711 -768.2741088867
v 0.1813040674 -9.5359764099 -770.0042724609
v -0.2121286839 -0.6719971895 -768.5142211914
v 17.8496227264 9.4666690826 -769.8645629883
v -4.0146098137 -4.2627072334 -765.1994018555
v 0.9319254756 -1.1536426544 -767.8139648438
v 9.6083164215 4.9546880722 -770.0026855469
v 30.2909126282 -24.8879470825 -767.4588012695
v -0.9239574671 -11.1283149719 -779.7266845703
v -59.1313591003 38.1088829041 -824.9485473633
v -0.4705610275 -9.1220951080 -769.4885864258
v -48.4446525574 15.0445079803 -805.7589111328
v 16.4878749847 8.4121685028 -769.3878173828
v -48.8833045959 14.9677801132 -806.0812988281
v -3.6618127823 -12.3712024689 -765.9147338867
v 3.6242926121 -10.5941867828 -767.7460937500
v 18.1489658356 10.0043659210 -770.7235717773
v 10.7791128159 -13.3771381378 -759.9704589844
v 2.4357440472 -0.0825959668 -768.0798339844
v 10.5161685944 4.2168784142 -769.2116088867
v 35.6467819214 -18.8694972992 -767.1231689453
v -0.2283090055 -10.9063434601 -781.3029785156
v -1.0472543240 -15.3081493378 -766.7003173828
v 17.0397987366 7.8984146118 -769.0016479492
v 32.9297981262 -21.1018276215 -768.5626220703
v 18.0176544189 8.6634073257 -769.1488647461
v -4.3929262161 -5.3547487259 -764.4971923828
v -2.3468666077 -4.1465101242 -764.8920898438
v -1.3935047388 -3.7718715668 -765.0312500000
v -1.1264886856 -3.5150740147 -765.2756958008
v 18.3492527008 5.8874950409 -771.8510131836
v 30.3414077759 -25.7676734924 -766.0945434570
v 13.5537004471 10.3012361526 -772.0409545898
v -6.2149777412 -6.8376054764 -765.1220703125
v -5.5194725990 -6.6639237404 -764.3766479492
v -5.4172043800 -5.3899607658 -765.3518676758
v 37.6350364685 -17.5435562134 -764.5941772461
v 5.4320974350 -10.4279689789 -764.3836669922
v 4.8498296738 -9.3393573761 -763.1034545898
v 2.4906265736 -5.7451725006 -789.2445068359
v 19.4666786194 4.5515704155 -769.6241455078
v 36.1235466003 -18.3536682129 -766.7119750977
v -0.3947793841 -4.2034263611 -765.8683471680
v 9.3063182831 2.8105657101 -768.1434326172
v -1.5884503126 -14.9890270233 -767.3601074219
v -0.8754708767 -15.6133012772 -767.0893554688
v -3.1223669052 -12.8957061768 -766.3739624023
v 18.7903976440 8.4965305328 -768.9380493164
v 19.4743270874 9.2168445587 -769.9218750000
v 3.1490235329 -12.8570585251 -769.7636718750
v 8.8015365601 -16.5309791565 -764.4865722656
v 15.9647665024 7.2122483253 -773.3033447266
v 1.6654969454 -2.4472534657 -766.7731323242
v 10.8872747421 5.1997261047 -769.5505371094
v 30.2937049866 -26.9277954102 -763.2595825195
v 19.2048206329 8.9278907776 -769.3863525391
v 12.1895103455 9.7354927063 -774.2481689453
v 2.2589418888 -7.4687490463 -764.0285644531
v 12.2774639130 4.7341160774 -769.2127685547
v 32.1172180176 -22.2784633636 -768.6855468750
v 13.2324104309 5.1526598930 -770.1052856445
v 13.3002786636 5.5885682106 -770.4476318359
v -3.5942568779 -11.9004096985 -765.1795654297
v 36.9952125549 -18.0753459930 -765.6690673828
v 1.9046252966 -6.9170203209 -764.9732666016
v -5.7385115623 -8.2891540527 -764.0613403320
v -5.4673600197 -7.3913702965 -763.9662475586
v -5.8377671242 -7.2792992592 -764.2390136719
v 10.7060813904 -17.2829284668 -763.4581298828
v -0.1464925408 -4.5924444199 -764.6244506836
v 7.4838209152 0.7323647141 -767.0024414062
v 10.7199983597 3.4238700867 -768.5875244141
v 34.7324981689 -20.7832279205 -767.5067749023
v 19.7449569702 8.1129779816 -768.6627807617
v 9.3414487839 -15.6018514633 -763.7923583984
v -4.8348002434 -8.3096990585 -763.6370239258
v -4.5863227844 -7.9748072624 -763.5340576172
v -4.9668145180 -7.4617543221 -763.7459716797
v 7.6148695946 -13.6231012344 -764.2525024414
v 32.2043113708 -23.5687789917 -768.0557250977
v 17.1187362671 6.5170254707 -769.8972167969
v 31.8614025116 -24.0185546875 -767.9151000977
v 13.8849802017 4.8714656830 -769.8908081055
v 18.2153320312 6.5521984100 -768.3264770508
v 18.5993537903 7.3726372719 -768.3793945312
v 20.4546051025 8.9671878815 -770.1275634766
v 21.0025501251 9.0963354111 -771.6672363281
v -60.1140480042 38.5028266907 -825.1006469727
v -3.1640522480 -6.3671131134 -763.6289672852
v -1.7493046522 -5.3783130646 -764.0922851562
v 17.8255157471 7.3808350563 -776.6591796875
v 17.4120616913 7.3418750763 -776.4169921875
v 14.0184116364 9.0583343506 -772.1217651367
v 13.4425830841 8.2346086502 -776.9046020508
v 1.7876226902 -11.0610179901 -770.6734008789
v 4.3367528915 -1.6738318205 -766.3793945312
v -2.2706623077 -2.7900941372 -766.6159667969
v 12.3118171692 3.1956753731 -768.2711181641
v 12.0340232849 2.8752825260 -768.0436401367
v 12.8734111786 3.9537878036 -768.6728515625
v 13.3209266663 4.1087641716 -768.8344726562
v 10.9189043045 1.7752743959 -767.0019531250
v -2.8956561089 -12.6046276093 -765.7305297852
v -2.4180338383 -13.9223632812 -767.6381225586
v -6.0198287964 -8.6522417068 -764.3950805664
v -0.2104239911 -5.4523577690 -763.8444824219
v 3.6667323112 -8.5315456390 -763.5845336914
v -3.5022733212 -12.9700498581 -767.4710693359
v -21.6053028107 23.9935684204 -802.4376220703
v -21.2374420166 24.5473937988 -802.8601684570
v 5.0936551094 -9.7425060272 -762.0559082031
v -21.2694797516 24.6016674042 -801.3025512695
v 0.5806393623 -5.1361880302 -764.7824707031
v -20.9394493103 25.7577648163 -803.0155639648
v 21.8382682800 8.0111522675 -769.4084472656
v 21.3247318268 7.7934541702 -768.7482910156
v 21.9051361084 8.3788976669 -770.6083984375
v 22.0385551453 8.1819610596 -770.0761108398
v -6.3934364319 -8.7464065552 -765.3223266602
v 11.4888067245 -17.1370124817 -763.1699829102
v -5.8789677620 -9.4014978409 -764.6444091797
v -1.2393590212 -7.2589521408 -763.0438232422
v 33.9916191101 -22.8598346710 -767.4350585938
v 3.0528779030 -4.0015707016 -765.2652587891
v -0.7162625194 -8.6317119598 -769.1592407227
v 2.5270013809 -7.6358652115 -765.3999633789
v 34.0138626099 -23.6396694183 -767.0894775391
v 14.6883163452 3.7584807873 -768.5613403320
v 14.9765691757 4.4242506027 -769.4081420898
v 15.5951747894 4.7154521942 -769.4943847656
v -20.8313541412 25.1979598999 -803.5883178711
v -23.8856697083 23.8507137299 -803.1027832031
v -2.2948393822 -7.9862527847 -763.0397338867
v 2.7131953239 -4.8039479256 -764.9468383789
v 11.2556962967 0.9425858259 -766.3353881836
v -4.2887768745 -3.5204153061 -768.1557617188
v 13.4272975922 2.3855254650 -767.5004272461
v -4.3768000603 -4.4827375412 -768.8083496094
v 19.1834831238 5.5481133461 -767.9035644531
v 37.4682998657 -19.6912269592 -765.3901367188
v 37.1846351624 -20.4231185913 -765.6117553711
v 19.9867572784 6.0448765755 -767.7030029297
v 0.8837144375 -5.8855648041 -764.1242675781
v 5.8557591438 -2.2222247124 -765.4589843750
v 32.2291221619 -27.0544452667 -764.0932006836
v 21.2258663177 7.1565470695 -768.0758666992
v -4.9084863663 -10.3938827515 -764.7803344727
v -3.0500702858 -9.0297641754 -763.1711425781
v 0.5989629030 -8.9289770126 -784.7033081055
v 0.8745298386 -6.9691548347 -763.4035034180
v 2.4163966179 -14.4828433990 -770.3870849609
v 32.3912696838 -27.9190902710 -761.9461059570
v 15.4768543243 3.7759501934 -773.6064453125
v 32.1725616455 -28.2270946503 -760.0812377930
v 38.2430458069 -19.1529560089 -764.5729370117
v 16.0185394287 3.8461787701 -769.1760864258
v 16.7258529663 3.4661242962 -769.1237182617
v 22.8982543945 7.1593618393 -768.8256225586
v 22.8822765350 7.4296207428 -769.3416748047
v -4.9593997002 -9.8698015213 -764.3235473633
v 3.5336074829 -5.1017045975 -764.4953613281
v 32.9454536438 -25.1987113953 -766.5411376953
v 9.6020336151 -1.1989963055 -765.1232299805
v 12.8421506882 0.5283373594 -765.9210205078
v 16.3401126862 2.8385701180 -767.8417968750
v -3.8351123333 -9.7956495285 -763.7736816406
v 0.5724710226 -7.5114922523 -762.9885864258
v 0.0277794618 -8.0088663101 -762.7143554688
v 15.2617654800 2.6632978916 -767.4834594727
v -0.1382254511 -8.0254287720 -768.8176269531
v -3.4730925560 -6.2637944221 -768.4412841797
v 21.1366004944 6.2799248695 -767.5949707031
v -2.5098845959 -10.2004156113 -763.0532836914
v -0.9710327387 -9.3360328674 -762.4107055664
v 4.0474634171 -5.6370725632 -764.1185913086
v 33.2065544128 -26.4160079956 -765.1879272461
v 7.2238206863 -3.2370150089 -764.3196411133
v -2.9069695473 -6.5723900795 -768.5053100586
v 39.2384605408 -19.9285659790 -763.8041381836
v 36.1591148376 -21.5578384399 -766.2381591797
v -2.5725507736 -5.8308019638 -768.4511108398
v 16.2124519348 2.3343298435 -767.2334594727
v 0.9977645874 -5.6791214943 -765.0322875977
v 16.5035915375 3.0649967194 -772.7505493164
v 16.5907230377 3.1709878445 -772.0463256836
v 35.3388900757 -23.1062526703 -766.4317016602
v 22.6087646484 6.2441811562 -767.6237182617
v -2.9850277901 -2.9393966198 -766.9980468750
v -3.7996039391 -3.1980998516 -767.9096069336
v 22.2605915070 5.4152388573 -767.1077270508
v 55.8658332825 -31.3845634460 -738.1282348633
v 55.1754989624 -30.7226333618 -738.1258544922
v -1.5087085962 -9.6252489090 -762.5372314453
v 6.4115447998 -4.5208973885 -763.7868041992
v 0.2067974210 -10.3226146698 -770.9978637695
v 9.1251144409 -2.8941092491 -764.0792236328
v 15.6255302429 1.0164157152 -766.2687377930
v 17.9008293152 2.8132524490 -768.2414550781
v 17.0442237854 3.0069820881 -768.5218505859
v 21.8060073853 4.6684851646 -767.0273437500
v 23.9487152100 6.4670128822 -768.5701904297
v -49.7772407532 23.4994602203 -809.7262573242
v 1.2157270908 -8.0984563828 -762.6928100586
v 5.3875246048 -5.3604679108 -763.5499267578
v 34.0067634583 -25.2392215729 -766.1234741211
v 5.5271067619 -13.4792957306 -766.3679809570
v 33.0061302185 -27.5484523773 -763.2736206055
v -23.3287162781 23.6582794189 -802.8536376953
v 55.0933799744 -33.6909484863 -738.4045410156
v 11.9013042450 -13.3490009308 -758.9770507812
v -21.6800003052 23.7976818085 -801.6184692383
v 24.2337818146 5.7730317116 -767.8010864258
v 5.4182147980 -6.1054067612 -763.2434082031
v -1.8934313059 -14.0473537445 -767.0823974609
v 39.4502677917 -19.1577529907 -763.3006591797
v 11.3263769150 -13.3838453293 -759.4022827148
v 5.9471573830 -6.1670250893 -762.9260864258
v 17.8606967926 2.0475971699 -766.9820556641
v 17.1793117523 2.8860716820 -770.4692993164
v -21.1280765533 24.4043083191 -803.0874023438
v 17.8682804108 2.3580911160 -770.1401977539
v 3.6494398117 -11.1827116013 -768.1313476562
v 8.1349916458 -13.3708467484 -763.3414916992
v 17.2125129700 2.6557905674 -771.6658325195
v 20.1634712219 3.9701850414 -767.4597167969
v -0.2974438667 -10.3740749359 -762.0759887695
v -2.2209496498 -3.8842201233 -767.6997070312
v 0.4373073280 -9.3228893280 -762.1001586914
v 6.7584958076 -6.0995922089 -762.6250610352
v 23.9286365509 5.5338578224 -767.4146118164
v -1.2045894861 -11.4240894318 -762.8560791016
v -0.4785704911 -9.7538089752 -783.4873657227
v 9.3694953918 -4.8005056381 -762.6705932617
v -2.4952197075 -3.3207514286 -767.4939575195
v 24.8135261536 5.6630320549 -768.0962524414
v 54.8919906616 -31.6771087646 -737.6668090820
v -2.0897054672 -5.0903086662 -768.0975952148
v -0.7205136418 -10.2559862137 -782.5892944336
v 8.9316720963 -14.4998331070 -763.4628295898
v 1.7498612404 -9.5785188675 -761.8639526367
v -0.3425096869 -6.8791012764 -768.0687866211
v 13.5213737488 -2.1821107864 -763.8941040039
v 44.3476295471 -17.7365608215 -756.6319580078
v 40.9539833069 -19.4126091003 -761.9243164062
v 7.1196756363 -12.1159696579 -763.3165893555
v 40.8836364746 -19.9434776306 -762.2821655273
v 53.7186546326 -31.7460136414 -737.6619262695
v 55.7563552856 -29.7263374329 -738.9731445312
v 1.2335064411 -6.2337670326 -765.7020874023
v 0.5863118768 -5.1270308495 -765.0905151367
v -0.5209757686 -11.0001258850 -762.2518920898
v 4.8962416649 -11.5605049133 -766.3261718750
v 18.6276302338 0.7354404926 -765.6737060547
v 34.4806709290 -25.9661464691 -765.3690185547
v 18.5518302917 1.7131367922 -770.1934814453
v 22.0961265564 2.8392124176 -766.6369628906
v 25.0216598511 5.1236200333 -767.5466308594
v 54.1464004517 -30.8387660980 -738.0015258789
v 0.6305333972 -11.1280527115 -761.6591186523
v 39.0026054382 -21.7937183380 -764.0759887695
v 2.9710354805 -9.8805370331 -761.6814575195
v 6.7399187088 -6.6678709984 -762.3709106445
v 11.7398996353 -3.1823372841 -763.3419799805
v 4.5456027985 -9.2215824127 -764.0607910156
v 16.9623050690 -0.1184306890 -765.2303466797
v 23.1629753113 3.4298036098 -766.3341674805
v 8.0255956650 -6.4297242165 -762.0067749023
v 4.7201900482 -14.5322132111 -767.3302612305
v 14.8610372543 -1.4141162634 -764.4235839844
v 53.7986984253 -31.3716621399 -737.7346801758
v 35.8672943115 -25.7620449066 -764.9328002930
v 52.7035942078 -32.1769561768 -737.7972412109
v 4.0529599190 -9.8790140152 -761.7790527344
v 11.3915576935 -4.6354789734 -762.3429565430
v 19.2044601440 0.6317780018 -765.4234008789
v 34.7877578735 -29.4280719757 -758.5682373047
v 26.1037635803 4.4562625885 -767.5146484375
v 7.5163149834 -8.3337974548 -761.7391967773
v 17.5835399628 -1.2840260267 -764.0632934570
v 0.4912216365 -12.2551488876 -761.8844604492
v -1.0835641623 -5.4887514114 -767.6596679688
v 5.9687523842 -12.0769805908 -765.1526489258
v 2.3953046799 -10.7007026672 -761.2706298828
v 14.9259853363 -3.8204483986 -762.4274902344
v 19.1701564789 -0.0219181832 -764.8654785156
v 20.1870975494 0.9603889585 -765.2166748047
v 22.1589260101 2.1754190922 -766.3131713867
v 37.1255378723 -24.2039813995 -764.8543090820
v -53.0130577087 27.9738693237 -819.1531372070
v 8.0517539978 -7.7006101608 -761.2873535156
v 9.0966386795 -7.5451903343 -761.0144653320
v 8.8542346954 -8.2778053284 -760.7356567383
v 12.3067598343 -13.2193479538 -758.4828491211
v 16.7258377075 -2.2367231846 -763.3445434570
v 4.5373663902 -9.5423545837 -761.9368286133
v 34.2803459167 -28.7131938934 -760.8521118164
v -2.4122524261 -7.1673622131 -768.5549926758
v 33.9998435974 -29.0058746338 -759.5426025391
v 1.4483997822 -6.7572512627 -763.9729614258
v 21.2596549988 0.8273153901 -764.7366943359
v 21.7979354858 1.0360293388 -764.9534912109
v 25.2516880035 2.5671136379 -765.3641967773
v 25.7991180420 3.1333942413 -765.8798828125
v 41.9642105103 -19.4073944092 -760.9027099609
v 3.4679892063 -11.2849588394 -760.8945312500
v 20.2509994507 -0.5227158666 -764.0964355469
v 8.2875289917 -12.7838764191 -761.0860595703
v 24.7248973846 1.7496365309 -764.8851318359
v 10.9192876816 -6.6417632103 -761.1825561523
v 26.5221614838 3.4458880424 -766.4615478516
v 27.4228153229 3.1269967556 -766.7238159180
v 3.6110501289 -12.4436874390 -760.4598388672
v 36.6253509521 -24.7161426544 -765.0191650391
v 8.9550094604 -9.4106483459 -760.7020263672
v 35.8481483459 -26.5125122070 -764.3465576172
v 17.5034236908 -3.3191220760 -762.2109985352
v 34.9545059204 -26.8050613403 -764.3703613281
v 2.2181568146 -8.8433942795 -767.9964599609
v 2.4899632931 -13.3576545715 -760.6850585938
v 35.7936897278 -30.3175792694 -756.3514404297
v 2.8608458042 -12.7644462585 -760.5278930664
v 4.9435148239 -10.9246673584 -761.0599365234
v 5.6743144989 -10.2506055832 -762.0925903320
v 16.8654117584 -4.2418017387 -761.6880493164
v 44.3381729126 -18.3605365753 -757.4330444336
v 11.1307525635 8.6260509491 -772.8154907227
v 14.6702976227 -5.5726232529 -761.1978759766
v 21.5305881500 -1.8121864796 -762.5219116211
v 20.7665462494 -2.2795693874 -762.2039184570
v 26.2527980804 1.5037411451 -764.4205322266
v 5.7381691933 -12.4427480698 -760.2520141602
v 10.6651868820 -9.3175029755 -759.6491699219
v 22.5052223206 -0.7118878961 -763.1164550781
v 14.9188985825 -6.9637227058 -760.2581176758
v 6.8285341263 -11.6082448959 -761.8770751953
v 42.0379104614 -20.9701290131 -761.7396240234
v 3.4369964600 -8.6198825836 -765.5986328125
v 28.2316513062 2.3607358932 -766.8583984375
v 11.9071063995 8.3297243118 -772.2037353516
v 10.2469263077 -10.1273384094 -759.8431396484
v 13.1430444717 -8.2734384537 -759.7716674805
v 24.2252006531 -0.2686999738 -763.3903808594
v 1.8809283972 -12.9124946594 -771.4219360352
v 35.3869132996 -28.7882442474 -761.1267700195
v 10.0725860596 -13.6975402832 -761.2027587891
v 26.9438858032 0.6481909156 -763.6343994141
v 28.2225322723 1.8195205927 -765.3533325195
v 27.6395015717 1.7086383104 -764.8920288086
v -4.0030550957 -5.7446184158 -768.7116699219
v 35.0265388489 -29.2980155945 -759.5297851562
v 19.9672775269 -4.5451569557 -760.5168457031
v 4.8614478111 -13.3306808472 -760.0319213867
v 7.2745733261 -12.5371150970 -760.4061279297
v 6.4285750389 -12.0880632401 -760.5089721680
v 24.1854019165 -1.2355695963 -762.3168334961
v 26.5582084656 -0.6076571345 -762.6365356445
v 11.2523736954 -10.3215970993 -759.1630249023
v 40.3597106934 -21.2474174500 -762.9732666016
v 12.4639387131 -10.1642990112 -758.7931518555
v 40.1069869995 -22.3595371246 -763.1635742188
v 22.3036212921 -3.3031942844 -760.9019165039
v 25.1900234222 -1.0066198111 -762.6173706055
v 6.1529054642 -14.5990190506 -759.3323974609
v 10.6367244720 8.4768114090 -775.3516845703
v 11.6522874832 -11.2011995316 -759.0603637695
v -2.0813994408 -7.0905652046 -768.5974121094
v 5.0751504898 -15.1520309448 -759.5914306641
v 6.9731726646 -13.2995080948 -759.6961669922
v 10.6539201736 -11.2000322342 -760.0930786133
v 45.7511901855 -18.0757961273 -755.3028564453
v 18.6491470337 -6.1666841507 -759.9100952148
v 20.9409751892 -4.6530456543 -760.1648559570
v -0.2824397385 -9.5690479279 -769.8706665039
v 12.4430541992 -13.4151153564 -758.9136352539
v 23.7557945251 -2.8808829784 -761.1130371094
v 27.9075393677 -0.0437578373 -763.1809692383
v 12.4065685272 -14.3411846161 -759.9937133789
v 29.4179534912 0.5016862154 -765.4286499023
v 37.7154464722 -28.5654888153 -761.3814086914
v 29.4499111176 0.3792452514 -764.6072998047
v 12.6608791351 -11.4503841400 -758.3912963867
v 56.6604804993 -30.6706295013 -740.3648071289
v 37.9840698242 -25.4972534180 -763.8831787109
v 16.9165039062 -7.5262398720 -759.4338378906
v 21.0716934204 -5.3449783325 -759.7169799805
v 37.4167060852 -26.0085124969 -763.9562988281
v 26.5083560944 -1.7520624399 -761.6907958984
v 29.0159320831 0.4782960117 -764.1597290039
v 46.7429504395 -29.7497024536 -756.2194213867
v 36.3854179382 -27.6195335388 -762.9528808594
v 19.3177757263 2.4063212872 -767.5475463867
v 9.0832290649 -13.0957317352 -760.6028442383
v 44.0805015564 -19.6527385712 -759.0444946289
v 43.2762756348 -20.4552650452 -760.5719604492
v -44.5548782349 9.4258699417 -800.4709472656
v 16.7754802704 -9.1346597672 -758.4637451172
v 27.6339397430 -1.9015353918 -761.4368896484
v 28.1503067017 -1.8664635420 -761.5156250000
v 8.6459980011 -13.2518224716 -759.7635498047
v 8.8065118790 2.8748950958 -788.1453857422
v 8.5186204910 -13.5758543015 -759.3135986328
v -49.9212875366 28.9114360809 -820.6570434570
v -50.0718765259 30.1794719696 -821.4563598633
v 24.1348667145 -4.5606293678 -759.6499633789
v 25.4493350983 -2.8203785419 -760.8193969727
v -32.9771385193 37.7274551392 -808.4796752930
v -33.2435913086 38.1043472290 -809.1793212891
v 22.9651184082 -5.5590801239 -759.1761474609
v 8.2700176239 -14.0448226929 -759.0313110352
v 14.3412857056 -11.5304803848 -757.5391235352
v 36.9303970337 -29.0437870026 -760.7170410156
v 18.7984523773 -7.5591602325 -758.9495849609
v 29.5265808105 -1.3915458918 -762.3994140625
v 9.0957708359 -14.3200435638 -758.5793457031
v 13.5819101334 -11.9371995926 -757.7978515625
v -28.2622909546 34.2119026184 -807.2362670898
v 21.0335273743 -7.4761261940 -758.5957641602
v 21.5398139954 -6.9097895622 -758.8093872070
v 6.6443233490 -16.1940155029 -758.6019287109
v 37.1942787170 -26.9827957153 -763.2888183594
v 10.0937261581 -13.9208002090 -758.4004516602
v 27.0790405273 -2.0812921524 -768.9907226562
v 14.0913314819 -12.4787712097 -757.2313232422
v 27.4036006927 -3.2480990887 -760.2989501953
v 30.5579414368 -1.8434364796 -762.7474975586
v 29.8742752075 -0.2168778330 -764.3432006836
v 27.4066448212 -2.0470693111 -769.1382446289
v 36.3655891418 -30.3518428802 -757.1599731445
v 36.0788574219 -29.9477729797 -758.0291748047
v 7.5231566429 -15.8990859985 -758.2886962891
v 28.4800739288 -3.2704086304 -760.3120117188
v 11.2355432510 -14.3401985168 -757.5267333984
v -53.3781929016 28.7749042511 -818.3082885742
v -25.5710601807 30.7592525482 -808.0776367188
v 15.9032878876 4.7985177040 -769.6763305664
v 13.1340303421 7.0278801918 -770.5644531250
v 25.5630245209 -5.5668163300 -758.6824951172
v 12.2242469788 -14.0594196320 -757.1968994141
v 11.7928619385 -13.6923370361 -757.9254150391
v 19.4605865479 -10.1706199646 -757.1503295898
v 23.1943550110 -7.5442328453 -758.1278076172
v 29.2241249084 -3.2422540188 -760.5291748047
v -5.2090911865 -7.7536787987 -767.2046508789
v 7.2273559570 -17.5416984558 -758.4966430664
v 6.7635536194 -17.0103836060 -758.5637207031
v 12.8631439209 -13.0221967697 -757.9774169922
v 14.9424657822 -13.5719757080 -756.1084594727
v 20.8478107452 5.9398126602 -775.3627929688
v 27.8444557190 -5.1194519997 -758.5871582031
v 7.7542786598 -17.5245418549 -758.0586547852
v 8.3756923676 -16.9697399139 -757.6062011719
v 10.9668149948 -15.4395704269 -756.9982910156
v 12.2854347229 -14.8879480362 -756.6245727539
v 11.2079153061 -16.7848949432 -756.2595825195
v 24.9400939941 -7.6252584457 -757.7056274414
v 20.2819404602 6.6413960457 -775.7926025391
v 45.5854949951 -19.2612857819 -757.2611083984
v 2.2036128044 -4.0619335175 -790.5684814453
v 27.9788665771 -5.8608717918 -758.1210937500
v 10.1158113480 -16.7115268707 -756.8894042969
v 18.3279342651 -12.0094661713 -756.0645141602
v 31.7113189697 -3.9193069935 -760.9754638672
v -3.3179161549 -13.0132894516 -768.1245117188
v 44.0822906494 -21.6699123383 -760.4370727539
v 14.3157224655 8.6165752411 -779.4655761719
v 30.8332195282 -3.5037007332 -760.8760375977
v 15.5066499710 8.2107505798 -778.9070434570
v 31.3756351471 -4.0121722221 -760.5846557617
v 31.6260204315 -3.5046157837 -762.1857299805
v 31.5933208466 -3.6117262840 -761.4271240234
v 40.6728553772 -24.1089611053 -762.4030761719
v 30.8641757965 -2.7002255917 -761.8223876953
v 15.8959426880 8.0518178940 -778.5740356445
v 9.5302352905 -17.8646697998 -757.4113159180
v 29.2656745911 -5.5999069214 -758.2213134766
v 55.7740898132 -28.6414222717 -739.9618530273
v 14.4105176926 -15.3977327347 -755.5053710938
v 21.5271129608 -9.9329280853 -756.9222412109
v 26.0944366455 -8.3360004425 -757.1140136719
v -2.8466334343 -11.9590854645 -769.3465576172
v 29.8289165497 -4.6761398315 -759.0676879883
v 9.8920583725 -17.5506343842 -757.0548706055
v 42.2209625244 -23.3779277802 -761.5988159180
v 6.9087553024 -0.3622934818 -789.1328125000
v 16.5645942688 -14.0561704636 -755.1024780273
v -2.3484499454 -12.0151109695 -770.4857788086
v 14.8716917038 -14.3328380585 -755.7408447266
v 38.8052940369 -27.2371158600 -762.1905517578
v 30.0199394226 -5.3782668114 -758.4926757812
v 8.3978300095 2.3714106083 -788.5410766602
v 11.5405712128 -17.7300949097 -756.0668334961
v 38.0034751892 -30.3684215546 -758.2477416992
v 14.3503580093 -16.7116851807 -754.9136352539
v -2.4743402004 -11.1789855957 -770.2725219727
v 19.3931560516 -13.0587263107 -754.9617919922
v 24.7771320343 -9.2662849426 -756.7948608398
v 52.0311927795 -31.0879936218 -738.2358398438
v 51.7138595581 -32.1147499084 -737.8662719727
v 20.5637054443 -11.9243078232 -755.7085571289
v 27.9696578979 -7.4812860489 -757.3734130859
v 30.2062702179 -6.1556510925 -758.0277099609
v 12.8143539429 -17.4817237854 -755.4204101562
v -1.5179316998 -10.5877351761 -771.0337524414
v 37.4791603088 -31.1197872162 -755.8258056641
v 18.9865322113 -14.0105228424 -754.3865356445
v 51.5375518799 -32.5278968811 -737.9260253906
v 37.7239608765 -31.3876266479 -754.4464111328
v 17.8853988647 -15.1473178864 -754.0055541992
v 29.2606868744 -7.9377808571 -757.0874633789
v 45.8128890991 -20.6356582642 -758.3958740234
v 9.0151433945 -20.0840435028 -762.7142944336
v 10.1426372528 -20.1581916809 -762.4802246094
v 51.4052352905 -31.4154586792 -738.1539306641
v 15.7977046967 -17.7351379395 -754.1956787109
v 15.7826862335 -17.2185153961 -754.1991577148
v 30.1051502228 -7.4798116684 -757.3399658203
v 40.6930427551 -25.6997165680 -761.8386840820
v 17.3669452667 -16.1685714722 -753.8307495117
v 54.4723701477 -31.5817413330 -743.6108398438
v 54.1673011780 -28.7535495758 -745.8672485352
v 32.1282196045 -6.6620292664 -758.3925170898
v 12.9348449707 -17.8279876709 -755.4727783203
v 17.8035049438 -16.7895984650 -753.5155029297
v 39.5309982300 -26.5665988922 -762.2425537109
v 18.6229896545 -16.2333145142 -753.3716430664
v 22.6233272552 -12.7913408279 -754.7222290039
v 26.2561454773 -10.1564092636 -755.9177856445
v 33.0346717834 -5.4833903313 -760.1594848633
v 33.7434883118 -6.1899523735 -760.9385986328
v 43.5453224182 -22.4106235504 -760.8516235352
v 51.8730392456 -31.6633148193 -748.3643798828
v 33.4112129211 -5.7516942024 -760.3369750977
v -1.5247660875 -10.5420770645 -781.5476074219
v 16.5997219086 -20.2899169922 -755.0516357422
v 23.6263599396 -12.2278661728 -754.9143066406
v 15.9401779175 -20.0531730652 -755.2855224609
v 13.9881286621 -18.7888565063 -755.7509765625
v 14.7996425629 -18.1379852295 -754.8378906250
v 12.0757493973 -19.2509117126 -756.9654541016
v 46.2957572937 -20.1890773773 -757.4444580078
v 27.6814327240 -10.3462448120 -755.6160888672
v 33.7122077942 -6.4704823494 -759.6011962891
v 50.3335952759 -32.3473396301 -738.3836059570
v 44.6186294556 -21.3341255188 -759.9035644531
v 19.6090488434 -16.7613353729 -753.0249023438
v 19.3363132477 -16.0264930725 -753.2913208008
v 33.2278633118 -6.6558308601 -758.9098510742
v 43.4218978882 -32.4244766235 -743.2586059570
v 29.5214405060 -10.0463657379 -755.7418212891
v 31.6518268585 -8.7789888382 -756.8175048828
v 21.0460586548 -16.7919082642 -752.8839111328
v 3.1284463406 -17.2636566162 -764.0679931641
v 4.0920362473 -18.0503921509 -763.5234375000
v 4.0882735252 -18.1648845673 -763.9919433594
v 38.3959197998 -30.1196212769 -758.8250732422
v 50.1030502319 -31.0909729004 -738.6166992188
v 5.5748066902 -19.0774326324 -763.7844848633
v 17.0581817627 -18.3239612579 -753.7907104492
v 22.8295593262 -14.8463926315 -753.4711303711
v 9.7087440491 -19.3089370728 -763.4538574219
v 25.9831562042 -12.8464231491 -754.1030273438
v 14.1504440308 -18.9397010803 -762.3724975586
v 33.7408103943 -7.9699296951 -757.9280395508
v 54.6147193909 -28.4027175903 -739.7254638672
v 18.5880279541 -18.1154403687 -753.0298461914
v 34.5335388184 -7.9399447441 -758.5136718750
v 2.9590265751 -17.2723789215 -765.1533813477
v 30.7885265350 -9.9085378647 -755.9308471680
v 24.7372570038 -15.1679468155 -752.9808959961
v 27.6681251526 -12.7825059891 -753.9692993164
v 38.4441566467 -31.3812255859 -755.8530883789
v 30.5493297577 -11.4722671509 -754.8101806641
v 4.8011646271 -18.0624427795 -765.7639770508
v 19.3705921173 -18.4031944275 -752.7192382812
v 29.9999485016 -12.5928726196 -754.0189208984
v 20.7322273254 -18.0830783844 -752.5560302734
v 5.3403649330 -17.9932956696 -765.9374389648
v 32.0761337280 -10.8685979843 -755.4432373047
v 42.6762390137 -24.7945575714 -761.0689086914
v 55.9669113159 -28.4353790283 -740.4837646484
v 55.0189552307 -27.9053554535 -740.1477050781
v 54.6052436829 -27.5468444824 -740.3455200195
v 43.3020896912 -25.7614727020 -760.4782104492
v 14.7169485092 8.5063171387 -779.0151367188
v 19.1011085510 -19.6986465454 -753.1331787109
v 31.3449535370 -12.2543935776 -754.2416992188
v 19.4731178284 -19.1083831787 -752.6684570312
v 14.4766473770 8.8906383514 -779.4190673828
v 42.2114181519 -26.0206451416 -760.8712768555
v 21.8452625275 -18.1159725189 -752.3151245117
v 21.4069538116 5.4839463234 -775.0386962891
v 24.6660499573 -15.7596054077 -752.7185058594
v 6.7485213280 0.6937412024 -789.4760742188
v 34.1743240356 -10.1432323456 -756.2258300781
v 35.2726478577 -8.7284278870 -757.9628906250
v 41.4447860718 -27.3397197723 -760.5503540039
v 35.1636085510 -8.8348970413 -757.5355224609
v 21.1253662109 -19.6791229248 -752.0836181641
v 26.0460529327 -15.9128770828 -752.4352416992
v 28.7396850586 -14.3942975998 -752.8491210938
v 29.5918598175 -13.8260412216 -753.1119995117
v 49.7186813354 -31.6263561249 -738.6216430664
v 20.0913276672 7.2368021011 -775.8503417969
v 39.5645484924 -29.2059020996 -759.8192749023
v 35.2928390503 -9.8813714981 -756.4706420898
v 45.4201812744 -22.9010162354 -759.5628051758
v 23.6864643097 -18.3681049347 -751.8392333984
v -28.6988906860 32.7464942932 -804.6824951172
v 50.6301269531 -30.2687091827 -738.8851928711
v 29.4863300323 -14.8502464294 -752.3981323242
v 32.4095306396 -13.0501022339 -753.4783325195
v 35.0386619568 -11.4363899231 -755.0765991211
v 40.5134887695 -28.4393711090 -760.1477661133
v 36.1837005615 -9.7859382629 -756.8860473633
v 54.9970054626 -27.0725250244 -740.9043579102
v 54.1470489502 -26.7560577393 -740.9982910156
v 34.7615318298 -12.4614601135 -753.9572143555
v 47.1366958618 -22.0832576752 -757.6729736328
v 23.6247005463 -19.3757038116 -751.3655395508
v 20.9449234009 7.3125548363 -775.2465820312
v 21.2365913391 6.4857029915 -775.3684082031
v 36.6878852844 -10.7177104950 -755.5530395508
v 25.2613143921 -18.5791168213 -751.4058227539
v 31.9165515900 -14.5228519440 -752.1337280273
v 35.9782295227 -12.2016401291 -754.1439208984
v 32.9448394775 -13.8163967133 -752.6712646484
v 47.8075866699 -31.5872421265 -739.5482788086
v 48.3741798401 -31.0137634277 -739.2535400391
v 24.1938114166 -21.0138397217 -751.0164184570
v 21.7435150146 7.1783924103 -774.5875854492
v 23.9913311005 -20.1753139496 -750.9541625977
v 31.1552886963 -15.6203088760 -751.3717041016
v 40.0544281006 -32.2465057373 -754.3130493164
v 24.5138645172 -20.8067836761 -750.7100830078
v 37.4787063599 -11.5070161819 -754.5833740234
v 53.0105972290 -26.7931289673 -741.0694580078
v 26.6816577911 -19.1144809723 -750.6812744141
v 30.3390216827 -17.0505390167 -750.6783447266
v 1.6671866179 -16.4625663757 -766.6914672852
v 45.9583320618 -22.3833942413 -759.0882568359
v 25.2656421661 -20.4591846466 -750.3699340820
v 25.5111160278 -19.9272918701 -750.5363769531
v 51.7658538818 -27.8069076538 -740.3973388672
v 3.9874033928 -17.0614166260 -766.9583740234
v 44.2586517334 -25.3067016602 -760.0684814453
v 25.8600711823 -21.0010166168 -750.0060424805
v 32.6783142090 -16.4662570953 -750.2029418945
v 54.4685363770 -26.2572555542 -741.8112792969
v 27.9337425232 -19.7040863037 -749.9132080078
v -1.6456857920 -14.9805841446 -768.1040649414
v -1.1271765232 -15.4930648804 -768.1325683594
v 28.4279823303 -18.7751884460 -750.2777099609
v 4.8970384598 -17.2747077942 -766.7800903320
v 40.3936119080 -32.5598030090 -753.0229492188
v 38.7466239929 -12.4408807755 -753.4559326172
v 53.1731948853 -25.7395286560 -742.0666503906
v 35.8541526794 -15.0178661346 -750.8157348633
v 50.1862831116 -28.3323860168 -740.2394409180
v 2.9655165672 -16.2563190460 -767.7694702148
v 1.9588727951 -4.5585021973 -790.4248046875
v 47.4918327332 -29.7020606995 -739.9994506836
v 50.8820075989 -26.8137817383 -741.0963134766
v 48.5363922119 -29.2185897827 -739.9238281250
v 35.0895996094 -15.6723670959 -750.2921752930
v 38.8327255249 -13.4197368622 -752.3908691406
v 46.0767478943 -31.7903518677 -740.8511962891
v 52.2803688049 -25.7774047852 -741.8842163086
v 40.9019279480 -30.5186233521 -757.9815673828
v 3.6424913406 -15.9004545212 -768.0460815430
v 26.7862548828 -20.7895851135 -749.5366821289
v 27.2789134979 -20.8432540894 -749.3072509766
v 37.2041435242 -14.4537563324 -751.3284301758
v 40.1242370605 -12.8247852325 -753.6422729492
v -2.5220811367 -13.8733711243 -769.6606445312
v 47.2091712952 -23.1289272308 -757.9763793945
v 46.2191123962 -30.0184383392 -740.2832031250
v 27.4353351593 -21.5271053314 -749.1069946289
v 6.9461245537 1.9932581186 -789.5195312500
v 43.0016899109 -28.6322269440 -759.0410766602
v 30.0090332031 -19.9324073792 -749.0683593750
v 40.1630287170 -13.0828199387 -752.6833496094
v 53.6525535583 -25.5433521271 -742.6083984375
v 28.2433109283 -21.7413349152 -748.7265014648
v -0.9870949388 -14.9379749298 -769.1387939453
v 27.6720104218 -21.2808837891 -748.9710083008
v 40.6378593445 -31.6019725800 -756.3134765625
v 28.4181690216 -21.2047576904 -748.8111572266
v 33.1314468384 -18.4183197021 -748.7908325195
v 33.9984092712 -17.8052520752 -748.8988037109
v 46.3197021484 -23.2841262817 -758.8560180664
v 4.5941538811 -16.1803340912 -767.5215454102
v 38.5400543213 -14.7420349121 -750.8332519531
v 35.1296310425 -17.4699764252 -748.8366088867
v 40.9509315491 -13.5276899338 -752.4571533203
v 47.1655883789 -28.7752094269 -740.3512573242
v 45.0995292664 -30.2786598206 -740.7855834961
v -0.4435928166 -14.9824304581 -770.4159545898
v 37.1589126587 -16.7987766266 -748.9627685547
v 0.6865214109 -15.4756383896 -769.8947753906
v 51.3942222595 -25.7973995209 -741.8178100586
v 30.2200527191 -21.5083065033 -748.1193847656
v 0.3049523532 -15.0086994171 -770.7366943359
v 31.2964458466 -20.7531757355 -748.2406005859
v 39.2898712158 -15.6942291260 -749.7665405273
v 41.2632827759 -14.0553331375 -751.6809082031
v -21.0672321320 21.9307041168 -803.3091430664
v -2.1445736885 -13.0575742722 -770.7894287109
v 48.6093902588 -27.9036045074 -740.6722412109
v 36.8388710022 -17.3629493713 -748.5734863281
v 38.3165626526 -16.6571941376 -748.9984130859
v 47.2749366760 -24.1706962585 -757.9287719727
v 42.1042633057 -14.4194602966 -751.9206542969
v 45.9216957092 -24.7092552185 -758.9741821289
v 53.5279083252 -24.9333667755 -744.2369995117
v 53.8079795837 -25.3758392334 -743.3783569336
v 52.5042915344 -24.7624855042 -743.1381225586
v 52.0889396667 -24.9619140625 -742.6668090820
v 29.3070068359 -22.2491264343 -748.2363891602
v 1.9579411745 -14.9414806366 -770.4208374023
v 40.3573608398 -14.8231973648 -750.8174438477
v 1.4760863781 -15.0837736130 -770.5699462891
v 41.9230995178 -14.3320198059 -751.6189575195
v 42.0387878418 -14.6176452637 -751.1641845703
v 30.2998085022 -23.1390361786 -747.8714599609
v 49.3390617371 -26.8749790192 -741.0514526367
v 41.6920394897 -14.8387775421 -750.8049316406
v 46.1697196960 -26.8392601013 -758.3537597656
v 32.4102859497 -21.7946090698 -747.2796020508
v 44.0360755920 -31.9044914246 -742.2756347656
v 30.8597812653 -22.3549823761 -747.4033813477
v 31.4405403137 -23.1655216217 -747.0260009766
v 31.6668395996 -22.8216457367 -746.9473266602
v -1.3706370592 -13.0789527893 -771.4662475586
v 36.6419944763 -19.2248535156 -747.3704833984
v 0.4207599461 -6.0067257881 -789.3918457031
v 41.3676986694 -32.5347633362 -754.2097167969
v 42.4609565735 -29.8348178864 -742.2749023438
v -0.1311567873 -14.6527690887 -771.0661010742
v 42.9032783508 -31.9308872223 -743.1121826172
v 47.9700393677 -23.9032688141 -757.1901245117
v 36.6975746155 -20.6681842804 -746.4904174805
v -0.4847485125 -14.0735311508 -771.4625244141
v -0.9704088569 -13.8330698013 -771.4125976562
v 40.8980560303 -17.0796337128 -748.5543212891
v 42.4788169861 -15.9285087585 -749.7683105469
v 43.0156288147 -15.7750091553 -750.0364379883
v 43.0681228638 -31.4334087372 -756.3227539062
v 0.4711886346 -13.8647670746 -771.6001586914
v 44.9100379944 -29.4304141998 -740.8782348633
v 52.8404006958 -24.1694087982 -744.4664916992
v 2.9916353226 -2.4507482052 -790.5187377930
v 32.2463188171 -24.1837749481 -746.8081665039
v 48.5561256409 -23.8337078094 -756.3048706055
v 48.9895362854 -26.3815479279 -741.3800048828
v 44.1588439941 -16.2763500214 -749.8490600586
v 43.5636863708 -15.6660432816 -750.5505981445
v 45.8393898010 -28.4871501923 -740.7211914062
v -0.2015099674 -12.5304861069 -771.9087524414
v 41.6631164551 -31.6820049286 -744.1340942383
v 42.9510002136 -31.7482547760 -755.9066772461
v 34.5010070801 -22.8198261261 -746.0929565430
v 40.4143028259 -18.9518051147 -747.0428466797
v 51.2426490784 -23.5285797119 -743.9378051758
v -0.6891603470 -13.3763990402 -771.7377929688
v 45.3137245178 -29.0172462463 -757.7628173828
v 32.5701751709 -23.9397506714 -746.4211425781
v 32.6692695618 -23.3894062042 -746.4233398438
v 33.3098564148 -24.1456241608 -746.0069580078
v 35.5671768188 -21.2724227905 -746.4335327148
v 46.7772521973 -26.2193470001 -758.0341186523
v 46.4449577332 -28.4132537842 -757.4259643555
v 43.2899360657 -17.7714252472 -747.9985351562
v 47.2868843079 -27.3240890503 -741.2424926758
v 36.9836769104 -22.5401172638 -745.4356689453
v 41.4634628296 -18.5220775604 -747.2915039062
v 48.0193290710 -25.8956813812 -741.8913574219
v 42.4060440063 -32.5916519165 -754.2703247070
v 0.0509962961 -13.2576951981 -771.8584594727
v 39.8903083801 -20.0841636658 -746.3331909180
v 48.9251632690 -25.1881542206 -756.0184326172
v 40.4124336243 -30.2477474213 -743.5557250977
v 1.7270239592 -14.3353967667 -770.9755249023
v 48.4593048096 -25.0527477264 -756.6463623047
v 45.1379470825 -17.3468036652 -748.9645996094
v 44.5971527100 -16.2786903381 -750.2169189453
v 46.9851379395 -27.3477935791 -757.5310058594
v 43.7952384949 -15.8063268661 -752.3417358398
v 34.0578193665 -25.2444572449 -745.7800903320
v 44.5321617126 -27.8530960083 -741.3211669922
v 43.5946655273 -28.9485778809 -741.3889160156
v 39.3084945679 -21.8032321930 -745.4292602539
v 45.2198028564 -32.4428596497 -741.9804687500
v 49.1817321777 -25.2822818756 -742.2055664062
v 44.4051628113 -31.3844451904 -755.7923583984
v 34.3890075684 -25.0257682800 -745.4389648438
v 34.9710159302 -24.2372245789 -745.3049926758
v 42.2771415710 -19.9570388794 -746.2194213867
v 44.0775337219 -18.8814811707 -747.0448608398
v 44.8823738098 -18.0738906860 -747.9251708984
v 44.2730598450 -32.6053810120 -754.0709228516
v 35.8954010010 -25.2078800201 -744.8284912109
v 38.2222747803 -23.0968246460 -744.9433593750
v -48.5943183899 18.3139476776 -804.5176391602
v 46.1573982239 -17.5335483551 -749.4212646484
v 47.3001899719 -32.6617469788 -740.7600708008
v 50.6998405457 -23.6163520813 -743.5267944336
v 48.8468551636 -31.8668174744 -739.0906982422
v 40.0919265747 -23.1013565063 -744.5872192383
v 46.0058212280 -17.0715141296 -751.0150146484
v 49.0732955933 -32.6302452087 -739.4737548828
v 43.5642776489 -28.4024448395 -741.3273315430
v 43.8183250427 -19.8552932739 -746.2291870117
v 45.6524620056 -18.0664386749 -748.1891479492
v 48.0241355896 -24.4407310486 -742.9265136719
v 37.1723251343 -24.7242736816 -744.5086669922
v 40.6270065308 -22.2483901978 -744.9885253906
v 45.2045822144 -27.3328361511 -741.4730834961
v 35.2825546265 -25.7609901428 -745.1713256836
v 48.1601676941 -26.4486312866 -756.7024536133
v 50.1691627502 -22.5575942993 -744.3728637695
v 37.1311759949 -26.3090038300 -744.2702636719
v 37.7124786377 -25.4792900085 -744.0725097656
v 47.5099067688 -28.6802005768 -756.3834228516
v 47.6396980286 -18.3764114380 -751.3646240234
v 42.4327888489 -27.9546222687 -741.6077270508
v 45.3740844727 -21.5598258972 -744.7037353516
v 46.7095832825 -19.9298343658 -746.0146484375
v 48.5807800293 -19.4279079437 -747.6309204102
v -31.7331485748 8.7295351028 -800.1064453125
v 48.2666435242 -18.6486797333 -749.5275878906
v 48.0788154602 -18.6316261292 -748.7009887695
v -48.9191474915 15.8105649948 -804.6548461914
v 43.5839004517 -22.1864242554 -744.7651367188
v 46.1858634949 -30.5054645538 -755.8601074219
v 48.1928482056 -18.6309356689 -750.0705566406
v 3.5225229263 -1.8219932318 -790.4113769531
v -50.5068435669 18.0819587708 -808.9298706055
v 42.7606658936 -23.9496536255 -743.8421630859
v -37.2911148071 13.5423412323 -806.8032226562
v 46.9595489502 -21.0423278809 -744.9925537109
v 38.9714126587 -26.8124427795 -743.3011474609
v 47.3633537292 -22.0706920624 -744.3110351562
v -38.2340278625 14.3957471848 -808.0455932617
v -50.0018882751 23.5041618347 -809.8931274414
v 48.6288719177 -20.1490879059 -746.3645629883
v 47.8069763184 -20.1878738403 -745.9162597656
v 40.3647575378 -25.5489921570 -743.3359985352
v 40.1094894409 -26.3170509338 -743.0433349609
v 49.1849746704 -26.5794792175 -755.5614013672
v 47.7264137268 -20.6419372559 -745.3847045898
v -40.1765098572 18.4849376678 -813.6373901367
v 49.3640365601 -20.2277660370 -746.7349853516
v 49.5363006592 -19.9143199921 -748.4142456055
v -18.5657081604 27.5501747131 -806.9564208984
v 48.8405227661 -19.2558498383 -748.4351806641
v 42.1325035095 -26.3220043182 -742.4857177734
v 50.0622177124 -26.8563995361 -754.2038574219
v 38.2193756104 -28.1763954163 -743.8067016602
v 38.5408058167 -27.5882797241 -743.4556274414
v 40.6930694580 -27.3523044586 -742.4667358398
v 49.2543563843 -28.2180061340 -754.9858398438
v 49.1960563660 -20.8093662262 -745.7832031250
v -35.9299888611 10.7837314606 -796.9598999023
v 41.4927558899 -28.7020092010 -741.9556274414
v 46.2059364319 -23.6830520630 -743.5088500977
v 46.1936683655 -32.6266136169 -753.1813354492
v 39.8025093079 -27.6322326660 -742.8346557617
v 49.1259002686 -23.6223564148 -743.3550415039
v 47.2764816284 -32.3240356445 -752.9325561523
v -37.8838424683 19.1226997375 -814.9010009766
v 44.3059425354 -24.4878540039 -743.2617797852
v 47.2802810669 -31.7915916443 -753.6232299805
v 49.6181373596 -20.1339778900 -749.7728881836
v 46.4277458191 -26.2982711792 -741.7799682617
v -50.7294273376 27.0857372284 -819.2049560547
v 49.3663482666 -29.2041015625 -754.3602905273
v 49.9782180786 -21.3397006989 -745.6184692383
v 50.4543685913 -21.2458038330 -747.0827026367
v 39.3152770996 -28.9695606232 -743.3698730469
v -52.1904220581 28.1676406860 -820.0050048828
v 47.7771301270 -30.2845058441 -754.8247680664
v 50.9445228577 -21.6302413940 -748.9829101562
v 42.1070861816 -28.4211368561 -741.6509399414
v 50.4932708740 -21.2831478119 -748.2274169922
v -45.8457450867 23.9019737244 -817.4828491211
v 40.6321144104 -28.9095802307 -742.5700683594
v 43.2991371155 -27.3015575409 -741.7222290039
v -50.3675765991 27.7929553986 -816.0961303711
v -48.7452507019 28.7892837524 -815.8802490234
v -46.2721443176 30.5578651428 -816.8240966797
v 50.0438308716 -28.6918773651 -753.7674560547
v -51.3034439087 26.7157802582 -816.1339721680
v -47.9705352783 29.0664482117 -815.7829589844
v -50.3342056274 26.0097122192 -814.9035034180
v -49.6080284119 27.3153285980 -815.3521728516
v -43.3919944763 30.9368782043 -817.9174194336
v 50.7386703491 -29.7000102997 -752.0597534180
v -49.2490425110 18.7314033508 -806.4791870117
v -43.6620979309 31.1619873047 -817.2730102539
v -49.4867591858 26.2695598602 -814.4769287109
v -48.6170730591 26.4972248077 -814.3477172852
v -49.6556777954 18.1949844360 -806.4916992188
v -43.9984130859 24.7036285400 -818.1141967773
v -45.5490798950 26.8058509827 -819.2080688477
v 50.1272125244 -30.2660140991 -752.6723022461
v -47.5706825256 27.8121013641 -814.6084594727
v -36.5712318420 40.4194908142 -810.9747924805
v 49.6571998596 -30.8130512238 -752.6951904297
v -45.3205718994 29.1338176727 -815.1068115234
v -36.2427406311 39.8445167542 -810.9716186523
v -49.4655227661 20.2951812744 -808.3457641602
v 50.6904945374 -30.7606506348 -751.3383789062
v -36.4926872253 40.1448707581 -810.1933593750
v 50.1524047852 -31.3334159851 -751.6166992188
v -35.6210899353 40.6218986511 -811.7504882812
v -39.2498931885 23.1290969849 -817.3792724609
v -39.2485046387 24.2235755920 -818.0781860352
v -35.9729576111 40.6962165833 -811.2467651367
v 12.5758752823 5.2605147362 -778.8648071289
v 55.0379028320 -33.3697433472 -737.8045654297
v -47.3826599121 28.0231628418 -814.6771240234
v -31.0550689697 36.4825363159 -812.1186523438
v -46.9389266968 27.7813434601 -814.2698364258
v -36.0389518738 39.5238380432 -810.4548339844
v -35.2499351501 39.7939834595 -811.9736328125
v -53.8332290649 28.9980983734 -819.3214111328
v -53.5907325745 29.3211421967 -820.7617187500
v -35.2465438843 39.4303131104 -811.5078125000
v -55.6696395874 34.2887306213 -824.9734497070
v -53.8287086487 29.2583408356 -820.5540161133
v -58.1262893677 35.4970130920 -826.5604248047
v -53.4985466003 28.7898941040 -820.1113281250
v 22.3415145874 4.9459576607 -773.3856201172
v -2.3917131424 -13.3512201309 -766.8813476562
v -35.7495269775 39.1683502197 -808.8442993164
v -52.1632041931 30.3444557190 -821.7689208984
v -46.4627304077 26.9882774353 -813.4825439453
v -42.4315032959 30.1178798676 -815.5098266602
v -53.7449760437 29.8383922577 -821.2576904297
v -47.1754570007 26.1182575226 -813.3325195312
v -49.5822219849 24.6773319244 -814.4968261719
v -49.4237861633 25.1374931335 -813.7959594727
v 22.6474761963 5.1888132095 -773.8571777344
v -45.4616088867 27.4154605865 -813.3922729492
v -35.2243843079 38.5909881592 -807.6514282227
v -35.4397125244 38.9439048767 -807.5413208008
v -0.6852177382 -9.8804273605 -769.7674560547
v -34.0955963135 39.0082740784 -807.4541625977
v -33.2750663757 39.6572608948 -810.9020996094
v -33.3312149048 39.2880020142 -811.9413452148
v -52.8841133118 31.3117752075 -822.3401489258
v -33.0905647278 39.4954071045 -811.5612182617
v -33.9727821350 39.9601249695 -811.5698242188
v -54.9250259399 29.9700775146 -820.3432006836
v -41.4669036865 30.1488380432 -815.8997802734
v -34.8699531555 38.2310752869 -806.3687744141
v -34.4329528809 37.7773056030 -806.9757080078
v 17.2925434113 7.8191623688 -777.8958129883
v -46.7977828979 25.3860397339 -812.5165405273
v -43.9526786804 28.1573429108 -813.5643920898
v -54.8746986389 30.2512435913 -821.4277954102
v -50.7875556946 34.0925750732 -821.3037719727
v -33.5659942627 38.8813858032 -807.8156738281
v -33.5200691223 37.3167915344 -807.1682128906
v -48.3672485352 24.6899204254 -812.8583984375
v -54.3288116455 30.7529277802 -821.9796752930
v -48.1316413879 24.9311809540 -812.8009643555
v -42.8959999084 28.2877788544 -813.4459228516
v -41.2583274841 29.8981513977 -815.1982421875
v -40.6073608398 29.7963390350 -816.7422485352
v -40.6428260803 29.9335937500 -816.0893554688
v -32.7832870483 38.3384246826 -807.1794433594
v -31.9371109009 38.7788429260 -808.8584594727
v -32.1729812622 39.0432929993 -811.8302612305
v -46.0877189636 25.0428447723 -811.9210815430
v -55.6578063965 30.4900798798 -821.1840820312
v 19.9416389465 8.6929664612 -775.2289428711
v -55.7200508118 30.7904338837 -821.7772827148
v 19.1919326782 8.9673595428 -775.7368774414
v -44.0609855652 26.4909744263 -811.7711791992
v 0.8883953094 -4.9201712608 -790.5375976562
v -47.4112777710 24.1878376007 -811.9680175781
v -40.1147689819 29.5725975037 -815.0366821289
v -39.5877838135 29.0319118500 -813.9932250977
v -59.0725517273 35.0109977722 -826.5351562500
v -40.3062820435 28.8937854767 -813.8354492188
v -56.5400238037 31.1079063416 -821.6174316406
v -40.7756690979 28.0450515747 -812.8159790039
v -31.5895462036 38.6758537292 -810.6576538086
v -48.3428573608 26.6712417603 -819.3572998047
v -32.0125770569 35.6555900574 -805.4581298828
v -31.8642044067 35.4271163940 -804.7660522461
v -32.4170761108 36.0245475769 -805.1052246094
v -56.1202850342 32.2371406555 -821.3139038086
v -56.8392524719 31.9096679688 -822.7238159180
v -30.4466018677 36.1334953308 -807.6972045898
v -29.8523464203 36.9887962341 -807.2410888672
v 21.7937946320 5.3186774254 -773.3778686523
v 22.0088367462 5.3150897026 -773.9016723633
v 15.1129913330 8.5270013809 -777.3154296875
v -30.5827884674 38.1750373840 -810.7376708984
v -30.6265163422 38.0422706604 -812.0269165039
v -47.3181991577 27.4731369019 -819.8564453125
v -30.2477169037 37.9623832703 -811.5055541992
v 27.1785583496 -1.3078639507 -769.7791748047
v -44.6372299194 24.5861167908 -810.6880493164
v -41.5263290405 27.2340660095 -811.8614501953
v 14.8830852509 8.5793714523 -777.8546752930
v -38.6538619995 29.1936550140 -815.2330322266
v -31.4827785492 35.5955009460 -805.9322509766
v -39.1145935059 29.0235176086 -813.9726562500
v -57.1890602112 31.6978187561 -822.1102905273
v -43.1905860901 25.1309394836 -810.4122314453
v -39.1277809143 28.6101722717 -813.1395263672
v -58.4279975891 34.0582885742 -825.7364501953
v -40.6041107178 26.8802337646 -811.1823120117
v -47.8044357300 22.4709186554 -806.7581787109
v -30.9620075226 34.6222000122 -805.1287231445
v -29.0680637360 36.4319229126 -806.9721679688
v 16.6378879547 7.8784070015 -778.0570678711
v -42.4004478455 25.4917793274 -810.3894653320
v -38.3788757324 28.3731231689 -812.5397949219
v -37.6683273315 28.6758689880 -813.5278930664
v -49.5511016846 24.2798480988 -815.4688720703
v -37.9339218140 28.9648818970 -814.7702026367
v -57.9897918701 32.3862838745 -822.7147216797
v -45.0638465881 23.1567077637 -809.9752807617
v -56.6695976257 34.8598480225 -825.9033203125
v -58.4489746094 33.1580238342 -824.3117675781
v -29.4111976624 35.8038253784 -806.0504150391
v -28.9528179169 37.1225128174 -810.6697998047
v -39.0445785522 27.3822689056 -811.1975708008
v -44.5003280640 23.6427650452 -809.8455200195
v 26.1258125305 2.5666046143 -771.8104248047
v -48.2108764648 25.5648632050 -818.4824218750
v -28.0758628845 36.6209220886 -807.7410278320
v -49.5425224304 24.4229316711 -816.3551025391
v -57.1660690308 34.0098228455 -825.5527343750
v -27.8650741577 36.1815986633 -807.0869140625
v -58.4091339111 34.0650291443 -822.8818359375
v -58.8774948120 33.1637611389 -823.5945434570
v -28.5198192596 36.6874618530 -810.9887695312
v 23.9294853210 3.0760402679 -772.5675659180
v -27.9703731537 36.4785194397 -810.1743774414
v -15.0885381699 27.1706047058 -808.0889282227
v -43.1073188782 23.3213329315 -808.6917114258
v -36.9456214905 28.2144432068 -811.7127075195
v -43.8993377686 17.3511142731 -800.4306640625
v -29.7002754211 33.5410270691 -804.6964111328
v -15.0828876495 26.5944442749 -808.0214233398
v -44.8603515625 22.0629291534 -809.3145751953
v -59.1944084167 33.4904289246 -823.3811645508
v -29.6375293732 33.7823944092 -805.3747558594
v -59.4663009644 33.8358497620 -824.6975708008
v -27.4176692963 36.0709190369 -807.2509155273
v -38.3184280396 26.6002883911 -809.8881225586
v -37.0358276367 27.4657478333 -810.7681274414
v -35.9018211365 28.4361915588 -811.9325561523
v -16.9378471375 28.2462959290 -808.7667236328
v 4.0634980202 -0.3349693716 -790.6669921875
v -59.6513442993 34.9873695374 -823.6531372070
v 28.5219573975 1.0710920095 -769.5868530273
v 24.1324939728 1.8575831652 -770.9697265625
v -51.7932701111 34.4901084900 -821.4986572266
v -26.8334636688 35.3125877380 -806.5725708008
v -48.9456634521 22.2818908691 -805.7541503906
v -42.4487342834 30.2058868408 -818.0520629883
v -50.2688407898 21.1740989685 -804.5803222656
v 24.4581146240 2.1001815796 -771.7781982422
v -50.3459434509 20.4829120636 -803.8883056641
v -53.1248207092 34.9224586487 -821.7927856445
v -39.7871818542 24.9012870789 -808.4629516602
v -48.8923568726 21.6353816986 -804.6198730469
v -44.0523834229 21.4993362427 -808.4035034180
v -42.8550453186 22.3991928101 -807.9026489258
v -37.3776779175 26.5379810333 -809.3621826172
v -26.6009120941 35.4420967102 -807.7610473633
v -60.1202316284 34.3189888000 -824.3002319336
v -47.9908218384 21.2246589661 -803.8542480469
v -47.7603340149 21.9900989532 -805.1538696289
v -16.8751716614 27.1105175018 -808.5426635742
v -43.3269081116 21.8542098999 -807.8989257812
v -48.6103248596 24.1684627533 -816.6597900391
v -2.8063905239 -11.6051845551 -768.4744873047
v -25.6816921234 34.3349647522 -806.6918334961
v -26.1225433350 34.4192276001 -806.1739501953
v -17.7827453613 27.2895126343 -808.0328369141
v -25.6839179993 34.3735084534 -807.5134887695
v -59.7587165833 36.1711921692 -823.9156494141
v -3.1492106915 -9.5478258133 -783.0473632812
v -49.5458068848 19.7491569519 -802.8217163086
v -47.2760124207 21.7468299866 -805.3398437500
v -17.0928974152 26.7497711182 -808.2131347656
v -46.7944259644 25.0506839752 -818.2575683594
v -37.6818046570 26.1420230865 -808.9729003906
v -34.6615219116 28.1711483002 -812.2888793945
v -35.5287437439 28.4797954559 -812.6181030273
v -27.9995689392 32.5134086609 -805.6162719727
v -27.8435363770 32.0616073608 -805.0238037109
v -48.6501884460 20.6987743378 -803.2366943359
v -48.0835609436 20.6124057770 -803.0511474609
v -40.5909690857 23.4918556213 -807.4107666016
v -48.6837806702 20.0547351837 -802.5889892578
v -17.5665588379 27.8437118530 -808.6534423828
v -61.7964439392 35.6642150879 -825.1712646484
v -61.1675567627 35.0724220276 -824.8363647461
v -47.5531005859 20.6088256836 -803.3554077148
v -35.6310958862 26.9444828033 -809.8356933594
v -47.8716354370 19.5605888367 -801.8549194336
v -61.2018737793 36.1276054382 -824.6270751953
v -43.8326416016 20.6705532074 -808.0567016602
v -26.3822536469 33.8462448120 -805.5328369141
v -46.8263015747 24.2944087982 -817.6445312500
v -15.7514295578 25.7326793671 -807.8973388672
v -49.1615409851 19.0568809509 -802.1533203125
v -36.9193954468 24.7806339264 -807.2626342773
v 12.3492803574 10.3608760834 -773.4231567383
v -36.1381721497 25.7622585297 -808.1560058594
v -18.1207866669 28.5865955353 -808.8187255859
v -20.8230400085 29.5534839630 -809.4748535156
v -34.4715538025 27.6215286255 -810.8551635742
v -61.9370002747 36.5389480591 -825.5807495117
v -34.4257087708 27.9244079590 -811.4775390625
v -34.2757492065 27.9035015106 -812.8280639648
v -46.7485618591 19.6297950745 -802.4448242188
v -47.3148880005 19.8559589386 -802.2424316406
v -47.5793685913 19.7588024139 -802.0140991211
v -42.5208435059 20.7125186920 -806.7261962891
v -0.6566128731 -6.2332372665 -789.0402832031
v 14.4516172409 9.9891185760 -778.5958251953
v -41.4060935974 21.8426704407 -806.4925537109
v -24.7879810333 33.2963180542 -807.2224121094
v 17.8172359467 8.5136795044 -777.5597534180
v -24.8030204773 33.0613594055 -806.1893310547
v -49.1591224670 17.7279758453 -801.6152954102
v -47.8658027649 18.4825038910 -801.1984863281
v -48.1330947876 17.9342136383 -801.0824584961
v -47.3889427185 18.7881412506 -801.1954345703
v -37.5325737000 23.4896831512 -805.9014892578
v -34.3649368286 25.6529159546 -807.5456542969
v -54.7132453918 35.7709922791 -822.8404541016
v -52.8538627625 32.8866081238 -823.2649536133
v -25.0476150513 32.8223571777 -805.7220458984
v 28.4513740540 -0.6173673868 -769.7124023438
v -25.3418483734 32.5249977112 -805.3870239258
v -47.7439804077 22.6475257874 -814.6820068359
v -47.2741546631 22.0169868469 -813.8864746094
v -49.4823913574 25.5028324127 -818.0051269531
v -42.9679145813 20.4211540222 -807.0960083008
v -39.6272468567 21.9360961914 -805.4780883789
v -36.5448112488 23.7346878052 -805.7604370117
v -33.2621726990 26.4968299866 -808.8305664062
v -40.9671936035 20.8857574463 -805.6486816406
v -44.9744186401 24.6631412506 -818.0390625000
v -34.6008186340 24.6417827606 -806.3485717773
v -33.6142349243 25.9682312012 -807.7913208008
v -14.0109481812 24.5896606445 -805.9177246094
v -24.6190261841 31.0472354889 -805.0453491211
v -50.0185813904 25.2050647736 -817.3415527344
v -25.3706150055 31.6095256805 -805.1188354492
v -13.9791383743 25.3299617767 -806.6804809570
v -36.1664695740 39.8764343262 -809.1221923828
v -21.4089450836 29.5287971497 -809.2445068359
v -24.0023384094 32.6461563110 -807.4778442383
v -40.1515274048 20.9831123352 -805.1278076172
v -32.8160934448 25.7185287476 -807.0311889648
v -32.0545349121 27.1315498352 -810.5765991211
v -31.5990047455 26.7877311707 -810.7369995117
v -24.3542098999 32.8992500305 -806.6264038086
v -23.6005325317 32.4654197693 -806.7674560547
v -23.4356403351 32.0368652344 -806.0070190430
v -47.0654106140 17.1778545380 -800.3640136719
v -45.0540809631 24.0909938812 -817.6558837891
v -31.7549209595 26.6894226074 -808.9226684570
v -47.4826126099 16.3715190887 -800.3543090820
v 10.3746242523 -19.4204082489 -758.2706909180
v -35.6882820129 39.6309127808 -808.1651611328
v -46.0380516052 17.1240310669 -799.9295654297
v -41.8801689148 19.4585742950 -806.0954589844
v -50.5969734192 21.1085262299 -810.5074462891
v -36.8078536987 23.0320262909 -805.1787109375
v 19.6905250549 9.4775218964 -774.3889770508
v 19.6872329712 9.2003860474 -774.9301147461
v -44.6183319092 17.2245960236 -799.9678344727
v -45.2259178162 17.0454521179 -799.7817382812
v -40.7106132507 19.5691738129 -804.9735717773
v -35.6463890076 40.1194305420 -809.0451049805
v -35.2095642090 39.2407493591 -807.4683837891
v -35.2074203491 39.4650344849 -807.7929687500
v -38.1903953552 20.8981666565 -803.8517456055
v -32.9504623413 25.1332283020 -806.2294921875
v -31.5268421173 26.1343021393 -807.8125610352
v -30.6062335968 26.2685184479 -807.9293823242
v -30.9629268646 26.6156539917 -808.7603759766
v -23.9401473999 30.1080741882 -804.8220825195
v -46.5600700378 21.6707172394 -813.9669189453
v -34.1934623718 23.3256511688 -804.4130859375
v -22.9548358917 31.1675872803 -805.2367553711
v -22.6046733856 31.4824542999 -805.6209106445
v -43.2101402283 25.6732978821 -818.8025512695
v -38.6317329407 19.8255290985 -803.5802612305
v -31.9110717773 24.7897701263 -805.6159057617
v -16.5571880341 25.6271839142 -807.7095947266
v -46.5452537537 15.0193643570 -799.6134643555
v -41.0377159119 18.7342052460 -805.2834472656
v -40.4262428284 19.0888462067 -804.6928100586
v -36.9122390747 21.4351539612 -803.4752197266
v -50.2368545532 20.6592330933 -809.8684082031
v -35.5231513977 22.1258392334 -803.3472900391
v -45.7026062012 22.5606899261 -815.9453125000
v 17.3417472839 10.4143476486 -775.2973632812
v -44.9432907104 22.6704120636 -816.4210205078
v -44.9695434570 16.0933456421 -799.2090454102
v -36.1405601501 21.3146495819 -802.9631958008
v 22.2324028015 7.8849611282 -772.8403320312
v -34.7570533752 22.6672611237 -803.6767578125
v -29.9130420685 26.2029552460 -809.0027465820
v -30.5959854126 26.5583915710 -809.2594604492
v -14.0473308563 23.5367622375 -804.8468627930
v -30.2561035156 26.3928070068 -808.4369506836
v -14.4398250580 23.7599983215 -805.6802368164
v -46.2748641968 15.8432245255 -799.5269775391
v -45.5347709656 15.3745889664 -799.0478515625
v -32.1547393799 23.6412944794 -804.0413208008
v -22.5624122620 29.9213771820 -804.7514648438
v -22.9664764404 30.3425312042 -804.7482299805
v -2.0127713680 -7.3284912109 -786.9096069336
v -22.4532279968 30.4835834503 -804.7832641602
v -20.5939121246 30.8824520111 -805.0608520508
v -50.5052413940 19.3115043640 -809.7205810547
v -43.5216751099 15.4754486084 -798.8572387695
v 27.9273700714 -1.4126337767 -769.5326538086
v -34.8881912231 40.0262145996 -809.3052978516
v -45.4566764832 14.5146427155 -798.7313232422
v -34.3873901367 39.3505783081 -808.0471801758
v -37.8993377686 18.9510707855 -802.6246337891
v -34.9131011963 38.6212730408 -808.6451416016
v -29.4422149658 25.7656917572 -807.2471923828
v -17.5939979553 25.6433639526 -806.7799072266
v -19.7090663910 31.3147487640 -805.6794433594
v -36.9204864502 19.3913497925 -802.1433715820
v -33.2019767761 22.1118125916 -802.6137695312
v -34.2374191284 38.9196701050 -806.2505493164
v -34.6357765198 38.8291282654 -806.1708374023
v -29.7637042999 24.8864994049 -805.5533447266
v -34.9441680908 38.8556632996 -806.7227783203
v -21.0568714142 30.1283283234 -804.6588134766
v -45.0594520569 21.1380939484 -814.2078857422
v -49.9319114685 18.4998683929 -807.7975463867
v -20.2473316193 29.4807491302 -804.6041870117
v -14.1820278168 22.8000946045 -803.9981079102
v -34.7674140930 38.3516960144 -805.6998901367
v -14.2806138992 22.7282371521 -804.3182983398
v -44.4158210754 13.9802522659 -797.8909912109
v -20.0211677551 29.9352283478 -804.3942871094
v 1.8432722092 -3.0393903255 -791.1043090820
v -14.6986427307 22.4416236877 -804.5887451172
v -19.2495708466 29.8826751709 -804.3231811523
v -19.8928718567 30.4480819702 -804.6743164062
v -18.0844535828 25.1661262512 -805.9231567383
v -42.7524833679 14.8029184341 -799.0325927734
v -42.4877700806 14.2198257446 -798.8108520508
v -31.3874053955 22.7103595734 -802.3208618164
v -17.7753124237 24.8048954010 -806.3969726562
v -27.5677089691 24.6264991760 -804.9245605469
v -17.5901679993 24.5368709564 -806.5118408203
v -28.1777191162 25.0936279297 -806.0603637695
v -19.5437431335 29.1489601135 -804.1928100586
v -42.8253326416 14.4202976227 -798.2276611328
v -43.4471206665 13.9136629105 -797.5340576172
v -50.1978950500 18.9553108215 -809.2525024414
v -48.0996284485 30.3531455994 -821.1915283203
v -36.7057113647 18.7464218140 -801.7410888672
v -35.8232269287 19.2176952362 -801.4639892578
v -36.9876556396 17.9832496643 -801.8489379883
v -14.6027851105 22.0691699982 -802.2309570312
v -18.2161216736 30.1539916992 -804.6330566406
v -18.1424369812 29.5997676849 -804.2832641602
v -18.9250316620 28.8036518097 -803.9420166016
v -34.3713226318 37.8952484131 -804.2842407227
v -34.2589263916 37.3802795410 -804.5709838867
v -14.4927930832 22.0115642548 -802.9242553711
v -1.5166498423 -9.8303422928 -769.2783813477
v -16.9382743835 31.1542968750 -805.9977416992
v -47.5163497925 21.4549198151 -804.4169311523
v -33.5845680237 38.3905143738 -805.4099121094
v -26.8600025177 24.6265792847 -805.4062500000
v -34.9196548462 18.2510929108 -800.2318725586
v -17.1269607544 28.7564373016 -803.8602294922
v -14.6206083298 21.7031078339 -803.5338745117
v -43.1330833435 12.8747768402 -796.9035644531
v -16.3577365875 22.4526805878 -805.1041870117
v 17.9518756866 6.0706930161 -768.8750000000
v -42.7627677917 13.1188087463 -797.0688476562
v -41.9774665833 12.8976020813 -797.9119262695
v 17.5706577301 6.7063579559 -768.7814331055
v -42.3314971924 13.2197189331 -797.4339599609
v -35.7180404663 17.5695037842 -800.6929321289
v -19.7803459167 28.6393489838 -804.5550537109
v -19.1493644714 28.0910778046 -803.6159667969
v -19.7252368927 28.2273674011 -804.1173095703
v -33.8266716003 38.6989936829 -810.8901367188
v -44.1963653564 11.8176383972 -796.9739379883
v -43.6708145142 12.6117296219 -796.9367675781
v -42.5769386292 11.8761529922 -796.3130493164
v -40.8856124878 25.1153621674 -818.5805664062
v -50.3156433105 17.9663047791 -808.7610473633
v -50.7415122986 17.7201175690 -808.5712280273
v -42.0293579102 12.4817218781 -796.9461059570
v -42.0953178406 11.8075380325 -796.2969360352
v 23.9596118927 5.7592663765 -772.8363037109
v -41.5043830872 11.8792657852 -796.6766967773
v -35.2848320007 17.8128471375 -800.3110961914
v -19.8169593811 27.2472438812 -803.1325073242
v -43.8439598083 11.4096422195 -796.5755615234
v -43.3719406128 11.5996894836 -796.3979492188
v -41.6440010071 12.1082019806 -797.9735717773
v -20.6466808319 26.4542751312 -803.5623779297
v -20.6891632080 26.2150440216 -802.6956176758
v -18.7324123383 28.0761871338 -803.5360717773
v -14.8087806702 30.5401840210 -806.8297119141
v -17.9745578766 23.0021991730 -805.3521728516
v -17.4054203033 22.7122039795 -805.2879028320
v -14.1974649429 30.1131553650 -806.1868896484
v 5.0598931313 1.7114156485 -790.7569580078
v -44.0430564880 21.0192928314 -814.8405151367
v -41.8467445374 12.3858575821 -798.5366210938
v -23.8032569885 30.5814304352 -809.5827636719
v -33.5575103760 37.0930938721 -805.3313598633
v -20.8034992218 25.5973663330 -801.9432983398
v -18.2418575287 23.8577842712 -805.3705444336
v -20.3455257416 25.7044105530 -801.6893920898
v -15.5651721954 29.3652267456 -804.4624633789
v 17.2899894714 8.1034669876 -778.1266479492
v -14.9996938705 21.6930828094 -804.0880126953
v -47.2607879639 20.5761756897 -803.8052978516
v -47.2938652039 20.3288993835 -804.2855224609
v -15.5824794769 21.6185817719 -804.3005371094
v 23.0966243744 6.8372497559 -773.0858154297
v 22.5741653442 7.0850210190 -773.6265258789
v -42.0356636047 10.7836561203 -795.6934204102
v -50.7186355591 16.0434684753 -806.4802856445
v -33.4951744080 37.3681144714 -803.8592529297
v -42.8699455261 10.5594272614 -795.8426513672
v -33.5547790527 37.9801635742 -804.5213623047
v -40.9190368652 11.5061655045 -797.1633911133
v -40.7237243652 11.5002069473 -796.6008911133
v -41.3670997620 11.8575477600 -797.1642456055
v -20.8637943268 24.8144512177 -800.8827514648
v -43.7169113159 22.0663242340 -816.1228027344
v 10.4627275467 -20.2142791748 -758.6715698242
v -18.7662925720 22.9636020660 -804.7255859375
v -41.1582870483 11.3686628342 -796.0702514648
v -40.3807754517 11.2694625854 -795.8772583008
v 22.0157451630 -19.2236385345 -751.8257446289
v -50.7351684570 16.4169807434 -807.2551269531
v -50.2284469604 16.4947166443 -807.4744873047
v -50.1727828979 15.4781560898 -805.9695434570
v -50.2435874939 15.8022804260 -806.4797973633
v -23.2890872955 22.6837959290 -798.2003784180
v 18.5947399139 8.7263717651 -776.4796752930
v -43.5200500488 21.2893772125 -815.4091186523
v -22.1147193909 22.8689193726 -797.9896240234
v -21.3902111053 23.2884922028 -798.5614013672
v -47.3141937256 19.6982097626 -803.1532592773
v -39.6698265076 11.3992195129 -795.8975830078
v -39.9166908264 11.0135288239 -797.2124633789
v -32.3556900024 39.1789245605 -809.5706787109
v -32.1017951965 39.0770492554 -809.9526367188
v -39.4211959839 11.3222074509 -796.3831787109
v -25.4378147125 19.9517517090 -795.4232177734
v -22.9625759125 21.0955963135 -795.6090087891
v -15.4859800339 20.5969409943 -803.4375000000
v -21.5700664520 22.0045185089 -796.5749511719
v -16.5885791779 25.7385444641 -801.9635009766
v -26.3677387238 19.9705333710 -796.1583251953
v -16.8985958099 20.3567886353 -803.8890991211
v -2.7967867851 -10.9954538345 -768.1250000000
v -26.3970050812 19.5488452911 -795.6239013672
v -44.8382949829 20.3501605988 -812.6919555664
v -15.5040760040 26.4556007385 -802.6294555664
v -13.2961111069 28.6859836578 -806.3544921875
v -42.0593643188 8.6710319519 -794.5524291992
v -40.7491416931 10.3686618805 -795.0799560547
v -17.0644664764 21.7661247253 -804.6245727539
v -2.5776665211 -8.4863805771 -785.0201416016
v -23.2313499451 20.2578639984 -794.7901611328
v -36.5428047180 28.3358478546 -814.7206420898
v -32.7249679565 38.0847320557 -810.3890991211
v -21.8350391388 20.9427757263 -795.2108154297
v -15.6255826950 19.8455600739 -802.7007446289
v -17.6542758942 25.1160202026 -801.2248535156
v -40.7021865845 9.2072439194 -794.3128051758
v -16.0485706329 20.3156280518 -803.5072631836
v -40.2646903992 9.9323558807 -794.5980224609
v -18.9663715363 22.2134017944 -804.3558959961
v -31.9522876740 37.8938560486 -806.7457275391
v -37.8904190063 11.1765327454 -795.3400268555
v -18.2006072998 21.3682250977 -804.5628051758
v -37.4775657654 11.0139636993 -795.6156005859
v -35.7240180969 12.0205669403 -795.3094482422
v -49.8401069641 16.8806037903 -807.4932861328
v -35.0849838257 12.9936666489 -795.5557250977
v -18.5424213409 22.1816082001 -804.7568969727
v -34.6150360107 13.4440927505 -795.5841674805
v -46.0873794556 19.4348545074 -802.5106811523
v -32.7165679932 37.8861389160 -805.0816650391
v -32.0115089417 37.2287559509 -804.9880981445
v -44.0420570374 17.9247875214 -801.0519409180
v -15.4854888916 19.9348182678 -802.4032592773
v -32.3446197510 37.8554039001 -805.6513671875
v -19.3599910736 21.9513988495 -803.8538818359
v -32.7113800049 37.3789825439 -804.7971191406
v -38.1766052246 10.8229026794 -794.6239624023
v -36.3168449402 11.6532564163 -794.9774169922
v -25.2782230377 18.5218200684 -794.0253295898
v -20.3185348511 21.0920639038 -795.3213500977
v -18.6843147278 23.3477802277 -799.0206909180
v -13.4692554474 27.4902114868 -806.7354125977
v -13.3007526398 27.2618484497 -806.1651000977
v -43.5650863647 20.0826950073 -813.8229980469
v -42.2469940186 8.1715850830 -794.4804077148
v -36.6456871033 10.8813772202 -794.1305541992
v -46.0741310120 19.6503257751 -802.1007080078
v -15.9189357758 19.0386276245 -802.1688232422
v -35.1645584106 12.6253252029 -795.0739135742
v -46.4951858521 19.5367183685 -801.6745605469
v -36.4318275452 28.0076580048 -815.1807861328
v 0.9075851440 -3.5125098228 -791.4217529297
v -28.8083953857 15.6900310516 -793.1983032227
v -26.9645957947 16.7743644714 -793.1704101562
v -19.6678333282 21.4655456543 -795.8829956055
v -34.8675498962 11.8820724487 -794.2094726562
v -16.3507366180 19.2579288483 -802.9568481445
v -34.9417266846 12.3504467010 -794.5998535156
v -33.9218292236 13.6496343613 -795.1900024414
v -41.4896125793 22.1847934723 -816.3049316406
v -18.2003803253 22.1347332001 -797.4362182617
v -33.2895736694 12.6814479828 -794.2332153320
v -22.2771396637 19.5143985748 -793.8202514648
v -13.7370672226 25.5165424347 -805.0012817383
v -26.9231567383 15.8441953659 -792.4349975586
v -31.4833869934 37.2112121582 -805.3740844727
v -24.5354900360 17.7009410858 -792.9781494141
v -42.0562934875 7.3451123238 -794.5281982422
v -45.3189201355 19.1822223663 -801.7051391602
v -45.8580589294 19.4983921051 -802.2990112305
v -46.8921012878 21.2897891998 -812.0978393555
v -19.8573436737 20.8338184357 -804.0920410156
v -40.6751518250 7.9362597466 -793.7941284180
v -51.1740989685 31.1880950928 -822.2084350586
v -19.1619606018 20.9813632965 -804.3388061523
v 12.0557346344 -13.4167556763 -780.3619995117
v -47.1974334717 15.2955713272 -802.6749267578
v -28.5249862671 14.7737407684 -792.4489746094
v -49.4410476685 15.8126783371 -806.3825073242
v -2.7264978886 -11.1144027710 -769.5977783203
v -18.4382343292 20.9346313477 -795.3031616211
v -49.6133842468 15.5449810028 -806.3472900391
v -19.8251647949 20.3134021759 -804.4098510742
v -30.7373542786 38.3722724915 -809.2951660156
v -30.5326023102 38.2811737061 -809.6682128906
v -45.4411125183 28.4947395325 -820.3530883789
v -31.8088226318 37.1486740112 -812.0843505859
v -45.9985237122 19.1116409302 -802.5231933594
v -15.2581195831 24.0597362518 -800.7761840820
v -45.9481353760 18.2727355957 -802.2634277344
v -17.6472301483 19.7627067566 -803.9755249023
v -38.9097290039 8.6275434494 -793.5957031250
v -37.7739257812 9.4866781235 -793.7433471680
v -2.6214504242 -10.6629524231 -768.8622436523
v -49.4619750977 14.8036794662 -805.9022216797
v -31.2975120544 37.1752548218 -810.5104980469
v -17.9093494415 19.3102531433 -804.0178222656
v -34.3146972656 10.7779073715 -793.4049682617
v -29.8551654816 13.4507408142 -792.5026855469
v -21.1547298431 18.9992332458 -793.2003173828
v -19.5228347778 19.8044033051 -793.7275390625
v -43.6976661682 28.1200695038 -820.1395263672
v -43.8891830444 19.5344676971 -812.0692138672
v -44.9214019775 18.7299613953 -801.8499145508
v -40.9053764343 7.4187088013 -793.7968139648
v -32.9593582153 25.5669269562 -815.1627807617
v -44.8429794312 18.1983470917 -801.7529907227
v -42.6151695251 27.5806732178 -819.8948364258
v -31.8247966766 35.8962478638 -804.3174438477
v -32.4578208923 11.5712003708 -793.1469116211
v -43.4066581726 27.3175449371 -819.7399291992
v -27.7938041687 33.6931762695 -810.2933349609
v -31.1682910919 12.3824281693 -792.8453369141
v -26.1500492096 15.0208015442 -791.6412963867
v -23.7496738434 16.6291046143 -791.8870849609
v -40.0842170715 26.0238800049 -818.9470214844
v -41.4248428345 27.0793342590 -819.5279541016
v -17.1021518707 20.7122535706 -795.0469360352
v -17.9118919373 20.2687854767 -794.1604614258
v -40.3701286316 6.8222994804 -793.7697143555
v -40.6745643616 22.9853763580 -817.0822143555
v -19.8000125885 18.3970718384 -792.1690063477
v -45.7532424927 17.4149684906 -801.8397827148
v -38.8290786743 7.3807291985 -793.3432617188
v -29.3920402527 12.3183736801 -791.6558837891
v -29.0600051880 11.8540506363 -791.2729492188
v -28.8719291687 12.3365411758 -791.3517456055
v -15.9223518372 21.2550830841 -797.4399414062
v -16.1180706024 21.7752876282 -798.1742553711
v -36.7548522949 8.1655874252 -793.0634155273
v -30.7953052521 36.1933708191 -803.8580932617
v -30.9349021912 11.3346643448 -792.3253784180
v -31.3803081512 36.2141609192 -804.0429077148
v -20.5802669525 17.8633003235 -791.8836059570
v -31.7482986450 36.6625328064 -804.6063232422
v -17.6606979370 19.3575458527 -792.6637573242
v -16.1242790222 20.0297927856 -793.2839355469
v -16.3833847046 20.9222965240 -796.1889038086
v -15.2091026306 21.3870296478 -799.4022827148
v -30.2692928314 37.9188232422 -808.6299438477
v -33.3508949280 10.2344846725 -792.7805786133
v -31.8870048523 9.8380603790 -792.2140502930
v -37.0063133240 24.9704856873 -817.9356689453
v -31.2092914581 36.6978416443 -808.0560302734
v -31.7613716125 37.0610542297 -808.0056152344
v -14.9848403931 20.2731151581 -795.0791625977
v -34.8778152466 8.6907691956 -792.7370605469
v -31.4446392059 9.7283306122 -792.0422363281
v -22.7382259369 15.5664978027 -790.5468139648
v -41.7331085205 21.1651306152 -815.4963378906
v 1.9990800619 -1.6472779512 -791.3325195312
v -45.1618576050 18.9602146149 -801.0443725586
v -25.0492935181 13.6907062531 -790.1259155273
v -18.7308483124 17.2909278870 -790.2952880859
v -42.3445663452 19.5886383057 -813.9346313477
v -31.0170974731 23.4649276733 -815.2020874023
v -36.4729042053 6.7909321785 -792.9819946289
v -27.2000503540 12.1183147430 -790.3928222656
v -31.5088863373 23.1111278534 -815.5046997070
v -37.3014259338 5.4122924805 -793.5579833984
v -35.6922264099 5.9742946625 -793.1282348633
v -46.2934722900 16.3294944763 -801.8547973633
v -33.1346015930 23.5572586060 -816.4202270508
v -48.2830734253 14.7428693771 -805.1078491211
v -28.0016002655 11.3391313553 -790.4725341797
v -48.2607460022 14.2855367661 -805.1954345703
v -24.3485717773 13.1224718094 -789.2465209961
v -21.8974056244 15.2714624405 -789.7770385742
v -20.5753059387 15.3071756363 -788.9597167969
v -33.3601112366 8.1815223694 -792.1851806641
v -29.2688121796 10.2302141190 -790.9578247070
v -38.4432754517 24.7955284119 -818.2918090820
v 26.2304897308 -2.0208284855 -768.2471923828
v -31.1836853027 35.5786590576 -803.3221435547
v -31.5134639740 35.3917846680 -803.5233764648
v -15.8809108734 18.1645698547 -790.0446777344
v -14.2127552032 19.6034374237 -791.9317016602
v -48.1367835999 13.8953485489 -804.7510375977
v -34.0377693176 6.1730918884 -792.9362182617
v -30.1873798370 36.2169570923 -804.5460815430
v -30.6383743286 36.4272766113 -804.3085937500
v -31.6991767883 8.7153882980 -792.0916748047
v -25.0765476227 12.3937883377 -789.1315917969
v -46.0707435608 11.6228408813 -802.6627197266
v -13.3416442871 19.9746170044 -792.6292724609
v -32.5422325134 8.1737623215 -792.0938720703
v -27.9976539612 10.0079317093 -789.9185791016
v -33.8501243591 23.2421875000 -816.6604003906
v -26.6779251099 11.0688619614 -789.3729858398
v -14.5752620697 18.9818096161 -790.8945312500
v -26.9418659210 10.2553882599 -789.0762939453
v -12.5132055283 19.6568927765 -791.5990600586
v -14.8056859970 17.3678493500 -787.9855346680
v -32.5330314636 5.7950325012 -793.1149902344
v -26.4696407318 20.9318981171 -812.5476684570
v -3.6473622322 -11.8181591034 -767.0787353516
v -47.9630317688 13.4213705063 -803.8257446289
v -15.3059263229 16.8849067688 -787.3934326172
v -11.8505077362 18.7240276337 -789.7092895508
v -48.3754653931 13.8460836411 -804.6427612305
v -30.5549812317 36.3501930237 -809.3869018555
v -11.3888196945 19.4899177551 -791.5622558594
v -27.9096469879 21.1378383636 -813.5230712891
v -29.8713169098 8.2918186188 -792.0416259766
v -30.4930171967 22.2960510254 -814.8629760742
v -16.6659889221 15.3003282547 -785.8468627930
v -41.3468437195 19.7123680115 -814.3247680664
v -10.9272136688 19.1192817688 -790.2910766602
v -16.0589923859 14.9114408493 -784.9837036133
v -13.3735542297 16.9604454041 -786.7898559570
v -42.1542167664 18.6602153778 -812.8651123047
v -30.8317718506 6.6225867271 -793.0456542969
v -44.1131172180 17.1743583679 -800.8424682617
v -12.7114486694 17.3846721649 -787.3447265625
v -35.4358863831 23.7397766113 -817.0625000000
v -29.0594272614 37.2408561707 -808.5480957031
v -23.7939949036 9.9662961960 -785.8222045898
v -19.8518733978 12.5732212067 -785.0870971680
v -18.1851730347 13.4258337021 -784.7185668945
v -18.0372886658 15.2665786743 -806.0670166016
v -16.6194076538 13.9795532227 -784.2783813477
v -14.7426710129 15.7628374100 -785.4970703125
v -29.9287605286 35.8828468323 -808.0466918945
v -24.0154190063 8.9400081635 -785.3265991211
v -23.5241966248 9.2155370712 -785.0133666992
v -37.2578544617 23.4447231293 -817.4466552734
v -30.1125297546 35.2097091675 -803.2144165039
v -22.9870967865 8.6835937500 -784.2708740234
v -23.1152057648 8.1542215347 -784.2825927734
v 3.2714211941 3.6857063770 -792.0978393555
v 1.6572688818 5.2902536392 -793.1018676758
v -7.3657793999 17.7449874878 -788.6079711914
v -30.3413505554 35.9336395264 -803.7684936523
v -7.3501634598 17.7599639893 -787.9381103516
v -25.2656230927 19.8183345795 -811.7082519531
v -3.5911850929 15.8396301270 -785.0105590820
v -34.8938980103 26.9409446716 -815.0640869141
v -15.4361495972 3.9037296772 -778.1271972656
v -15.3680219650 4.1674623489 -777.9616088867
v -0.1622770280 -3.5071370602 -791.8207397461
v -40.3508987427 20.8279228210 -815.5175781250
v 2.2501423359 12.9249200821 -780.7617187500
v -8.1382398605 -0.0397485904 -772.6001586914
v -22.6304206848 23.5522136688 -802.4794311523
v -21.8742637634 17.7285289764 -809.5150756836
v 9.3482685089 8.9966344833 -774.4194946289
v -21.3992996216 24.4164276123 -801.6577148438
v -20.8385658264 25.7707138062 -803.6357421875
v -45.1443748474 16.3696746826 -801.3665771484
v -21.8383827209 23.5402107239 -802.7235107422
v -34.3062133789 22.2885475159 -816.5386962891
v 9.8791160583 7.9260301590 -772.5482788086
v -43.8794593811 16.6778068542 -800.5354614258
v -37.5649833679 22.7269287109 -817.1488647461
v 12.5314035416 7.1205081940 -770.6484375000
v 17.5854053497 10.6003074646 -772.2817993164
v -44.1235122681 16.3096122742 -800.8666381836
v -5.4455432892 -4.6975107193 -766.5945434570
v -13.6969709396 12.3344068527 -802.7243652344
v 6.5741744041 4.9766645432 -789.2544555664
v 13.7774324417 4.8717603683 -775.4211425781
v -5.8267965317 -9.9207935333 -765.3432006836
v -5.4711632729 -10.0722227097 -764.8914794922
v 15.3791942596 3.6409854889 -774.9259643555
v -3.8897736073 -11.9968481064 -766.3956298828
v -46.3913650513 14.8281955719 -802.2159423828
v -28.0165538788 20.2695121765 -813.4718017578
v -2.4617073536 -10.6008081436 -769.7241210938
v 23.0346202850 7.5285048485 -770.6940307617
v -53.8854637146 29.6805458069 -819.0025024414
v -47.3512039185 13.4049606323 -803.7727661133
v -47.4522209167 13.6969671249 -804.0092773438
v 27.0603065491 -22.1387424469 -749.7310180664
v -27.8079166412 36.5532112122 -808.0265502930
v 26.7855281830 4.0385174751 -768.0297241211
v 2.1562652588 -13.8605594635 -761.0395507812
v -30.1206417084 34.6654891968 -802.9459228516
v -60.8747406006 38.0215072632 -826.6074218750
v 12.4234676361 -11.9950075150 -758.7541503906
v -15.3075151443 13.1918735504 -803.7127685547
v 10.4667835236 8.7860937119 -773.5601806641
v 11.7393932343 6.7944488525 -776.6775512695
v 10.6336374283 -13.3391790390 -759.6227416992
v 12.6301822662 -12.9172372818 -758.5131835938
v 26.0413894653 -21.5499286652 -750.0675048828
v 14.1846990585 -17.4634361267 -754.8833007812
v 38.6390380859 -11.6488323212 -754.4680175781
v -25.0563716888 18.7411270142 -811.3197631836
v -47.1512832642 12.3359212875 -801.9670410156
v -61.5508232117 37.3987464905 -825.8708496094
v -47.0326042175 12.1897993088 -802.5291748047
v -27.4631595612 19.6411800385 -812.9651489258
v -32.9515953064 21.9906177521 -815.9560546875
v -60.3918914795 38.1016731262 -826.6358642578
v -59.9746971130 38.2358474731 -826.2294921875
v 10.7576045990 -1.7014291286 -786.6978149414
v -8.4341325760 9.4484491348 -799.5267944336
v -9.8229646683 10.5398550034 -800.5198364258
v -60.9306640625 38.1334495544 -826.0037231445
v -29.4874420166 35.4795341492 -808.8722534180
v -61.1528472900 37.7716064453 -825.4873046875
v -28.7962856293 35.0667114258 -804.9458618164
v -60.4996147156 37.2355613708 -824.5222167969
v -61.0404090881 37.5481834412 -825.0479125977
v -29.6068973541 35.7409095764 -805.6547241211
v -58.4314804077 37.5056228638 -825.5000610352
v -29.1451358795 35.1449241638 -804.3057250977
v -58.9867935181 36.4772682190 -823.7545166016
v -24.5610847473 30.6865177155 -809.1677856445
v -29.5517616272 19.9075450897 -814.1273803711
v -58.6104812622 37.6616401672 -824.3873901367
v -43.8734016418 16.4090595245 -799.8211059570
v -57.1255111694 37.0615081787 -824.4246826172
v -57.0947418213 36.8442153931 -825.1492919922
v -36.0061302185 22.2303829193 -816.7503051758
v -46.8139305115 12.4334650040 -803.2415161133
v -52.2238426208 22.5082778931 -812.0851440430
v -57.8517150879 35.5726585388 -823.0397949219
v 8.5266447067 -0.2993578017 -788.2187500000
v -57.5556297302 36.1214179993 -823.2081909180
v -3.1736221313 5.7107853889 -796.2880249023
v -56.1524429321 36.5440406799 -824.4328002930
v -56.2551498413 35.7907981873 -822.7169799805
v -55.0274772644 34.7402381897 -821.8710937500
v -56.6465606689 33.8161468506 -822.0978393555
v -24.2978382111 17.4279556274 -810.6715698242
v -31.8786506653 20.6801662445 -815.0627441406
v -54.0906753540 35.5158691406 -823.1406860352
v -54.0066719055 35.4957923889 -822.7916259766
v -32.3274269104 21.1388626099 -815.3506469727
v -53.1675300598 35.0242996216 -822.8957519531
v -42.0773773193 17.9739990234 -811.3502197266
v -41.4102363586 17.7082118988 -811.8717651367
v -54.3031272888 33.7803764343 -821.1695556641
v -53.6155776978 34.6363677979 -823.9904174805
v -52.5960617065 34.8558120728 -822.1749877930
v -51.8297615051 34.4746398926 -822.0065307617
v -54.1300659180 31.6218719482 -820.2183837891
v -5.2390403748 7.2745962143 -797.6406860352
v -6.6145453453 8.4013462067 -798.4055175781
v -52.1991844177 34.2455139160 -822.9659423828
v -51.3650627136 32.7621574402 -819.8568115234
v -29.6889610291 34.2995643616 -802.9637451172
v -50.7588195801 33.6863937378 -822.1849365234
v -29.1086120605 34.3928833008 -803.4692382812
v -51.4035148621 31.9063453674 -819.1944580078
v 5.7053203583 3.6937360764 -790.4953002930
v -52.4054565430 30.9238014221 -819.1186523438
v -49.3223381042 32.8712539673 -821.7393188477
v -49.1229782104 33.2093734741 -821.0744628906
v -49.2398529053 31.3652210236 -818.3269042969
v -49.4224739075 31.8852062225 -818.7965087891
v -48.3270721436 32.5829010010 -821.0579833984
v -17.0810012817 12.8876333237 -804.7388305664
v 6.0879783630 4.2330837250 -790.1428833008
v -53.1379966736 29.5149536133 -818.4127197266
v 23.3124217987 6.2889752388 -773.3788452148
v -51.7750701904 29.9973030090 -818.2130737305
v -50.6490783691 30.0713367462 -817.6278686523
v -51.8826522827 28.4575862885 -816.9341430664
v -50.5890464783 28.9074420929 -816.9779663086
v -48.2221183777 22.7959098816 -807.5474853516
v -49.8198318481 30.3370208740 -817.4403686523
v -47.5189552307 31.1301956177 -817.7449340820
v -33.1652145386 20.4438896179 -815.2466430664
v -28.5070781708 34.6141815186 -804.6039428711
v -2.4832041264 -10.1165380478 -768.5903320312
v -46.9049301147 32.0715827942 -820.2216186523
v -46.2570381165 32.1000862122 -819.2476196289
v -48.3757896423 29.9771499634 -816.7512817383
v -33.6090240479 21.0036659241 -815.7570800781
v -2.3511629105 -9.5824327469 -768.2827148438
v -45.6317100525 31.6400642395 -819.4547729492
v -44.4553604126 30.8399505615 -816.6436767578
v -42.8652458191 27.1537780762 -811.9863281250
v -29.3920574188 37.2452735901 -811.5304565430
v -40.6801681519 17.8781032562 -812.7178344727
v -42.7740745544 14.9219713211 -799.5612792969
v -43.2532615662 15.5803251266 -800.1117553711
v -36.6240806580 28.5470733643 -813.8479614258
v -50.6109580994 22.5337047577 -806.7765502930
v -42.2393302917 20.1531066895 -806.3920898438
v -44.0305442810 16.0943260193 -799.3092041016
v -23.7465229034 16.4005985260 -809.9972534180
v -30.0645866394 23.2014961243 -802.5335083008
v -29.8263168335 22.6399078369 -801.7408447266
v -36.0578651428 21.1350078583 -816.3727416992
v -61.3718566895 35.9029884338 -826.6845703125
v -37.1105804443 21.4976615906 -816.5484008789
v -31.6521968842 21.4829463959 -801.1473388672
v -1.8389636278 -8.5268154144 -768.1304931641
v -31.1679859161 22.1321811676 -801.5690307617
v -28.9387207031 33.6842231750 -803.4362792969
v -29.6184997559 22.1325035095 -801.1558227539
v -15.8570404053 31.1040687561 -806.1969604492
v -29.5689258575 20.6276874542 -799.7783813477
v -28.8284511566 20.6614189148 -799.3931884766
v -28.0164031982 21.5876407623 -799.5993041992
v -45.5817871094 12.5717182159 -803.0337524414
v -27.9521713257 8.9756126404 -790.0649414062
v -29.5069484711 18.7735157013 -813.4529418945
v -28.0798244476 9.5098371506 -789.9489135742
v -31.4106502533 18.7444953918 -797.7286376953
v -31.6505222321 18.1770992279 -797.2768554688
v -30.5479679108 19.6368179321 -814.2650146484
v -26.1674213409 21.9022541046 -798.5527954102
v -32.4546890259 17.9349193573 -797.9962768555
v -32.6471633911 17.1743717194 -797.6424560547
v -28.0064907074 34.8609542847 -805.6048583984
v -28.5013771057 20.4434013367 -798.8817138672
v -11.8244247437 19.4934463501 -792.4508056641
v -12.3982000351 19.7904644012 -792.1414794922
v -38.2994995117 20.1064071655 -815.5639038086
v -30.3260822296 18.3769664764 -796.5168457031
v -26.4211940765 16.8973579407 -811.1355590820
v -28.1280460358 34.0586509705 -809.1114501953
v -35.3358688354 20.5887527466 -816.0131225586
v -36.8468933105 20.1538352966 -815.8298339844
v -29.0403957367 18.9089927673 -796.5071411133
v 25.5479640961 -12.2527122498 -775.0397338867
v -27.9645900726 19.7348976135 -797.1774902344
v -25.0853614807 21.3342990875 -796.9226074219
v -24.5572719574 21.3914394379 -796.6520996094
v -24.2134437561 22.0623054504 -797.4329833984
v -22.1855678558 13.3745536804 -787.9039306641
v -30.3818740845 17.6361961365 -795.9161376953
v -28.9719409943 18.5181732178 -795.9805297852
v -22.7119827271 22.9260292053 -798.5887451172
v -22.6469440460 22.9704551697 -800.2527465820
v -23.1424655914 22.8213672638 -799.8367309570
v -26.6672687531 18.8601016998 -795.0648193359
v -31.4542388916 16.3724956512 -795.7583618164
v -13.5334920883 29.3049259186 -806.1917724609
v -29.7930870056 16.8866004944 -795.0511474609
v -43.5803909302 13.7055063248 -801.1651611328
v -31.6993942261 13.9947252274 -794.2755737305
v -32.1435585022 18.7249259949 -814.0601196289
v -16.6082897186 22.6975193024 -798.9927368164
v -44.3902587891 12.8868370056 -802.3161621094
v -44.6784095764 11.8266143799 -802.6224975586
v -14.5052785873 23.4494323730 -800.9450073242
v -28.0872993469 33.0518035889 -804.0387573242
v -27.9824142456 33.8230209351 -804.5345458984
v -22.4207572937 17.1564388275 -791.8843994141
v -14.8143568039 20.3425903320 -794.0660400391
v -13.8715391159 20.1774654388 -793.3618774414
v -18.7238826752 16.5423851013 -789.2352294922
v -17.1205463409 17.6013126373 -789.7678833008
v -30.1048316956 9.2692289352 -791.4794921875
v -24.2828960419 14.7603406906 -809.1560058594
v -38.9329681396 18.7371253967 -814.2949829102
v -29.0373287201 9.4507045746 -790.7516479492
v -40.6949958801 16.4321117401 -809.7820434570
v -33.7236099243 19.0109710693 -814.5606689453
v 42.1239204407 -27.3106422424 -741.9661865234
v -42.5848426819 14.0800628662 -799.7769775391
v -3.8670482635 -11.1530704498 -766.6264038086
v 2.9627490044 11.9512023926 -782.8422241211
v 33.1893234253 -24.4268283844 -746.1241455078
v -32.9796028137 26.0758953094 -814.4830932617
v 6.1081109047 9.6494770050 -783.1262817383
v 19.7092704773 4.3840394020 -767.6597290039
v 19.6146812439 0.9667054415 -769.6416015625
v -4.2141141891 -7.4130382538 -786.6084594727
v -35.1330642700 19.7911090851 -815.4771728516
v -61.7175369263 36.6772308350 -825.1732177734
v 6.1806249619 -11.4270105362 -761.1932983398
v 5.3314914703 -10.7576274872 -761.2558593750
v 19.9386138916 9.6704730988 -772.5793457031
v 18.8893699646 10.1096477509 -772.7955322266
v 8.2258920670 0.3822930157 -766.5139160156
v -38.4591865540 18.0947475433 -813.8053588867
v 17.4549350739 10.7551879883 -773.1102294922
v -39.1233100891 17.2235260010 -812.6051025391
v 15.4816675186 11.1077785492 -773.4913330078
v -35.9557991028 19.2854213715 -815.2131958008
v 12.2350549698 6.5464425087 -770.7810058594
v 16.3376731873 10.9707260132 -774.0462036133
v -44.6622352600 11.0580902100 -802.2423095703
v -45.2021141052 11.0490274429 -802.2049560547
v -22.1662445068 13.1923465729 -807.1525878906
v 12.9945173264 10.4643802643 -772.6058349609
v -17.7738475800 26.6583194733 -807.2293701172
v -27.6932392120 32.7416191101 -804.2593994141
v -58.9691085815 33.4921646118 -823.1069335938
v 50.9220352173 -22.0899448395 -746.0695800781
v 11.0260562897 6.9065608978 -770.9246826172
v -28.3210830688 32.9434890747 -803.8532104492
v 11.2213935852 7.3760662079 -771.1785278320
v 13.4485588074 11.0607538223 -773.7854003906
v 12.8602800369 10.8748140335 -773.2757568359
v -43.8699226379 12.3803806305 -802.1770019531
v 13.5670595169 10.9958438873 -773.0643920898
v -44.2070388794 12.1160287857 -802.4467163086
v -61.1839332581 35.3756942749 -824.6034545898
v -27.0769023895 32.8625755310 -809.4683227539
v -54.2574691772 30.3641014099 -819.5535888672
v -56.5934066772 31.6620635986 -821.3497314453
v 9.5881137848 6.6449341774 -770.9619140625
v -27.0349750519 33.2471313477 -807.5231323242
v 20.8085021973 6.1634368896 -774.1506347656
v 9.8903446198 6.9991264343 -771.1895751953
v -27.4219455719 33.1007652283 -806.7021484375
v 15.7141628265 10.6835927963 -775.7055053711
v -27.1772899628 33.1026420593 -804.7552490234
v -39.6908340454 16.8774929047 -811.8497314453
v 13.0846281052 11.0118741989 -775.8201293945
v 13.6565732956 11.0213441849 -775.9167480469
v 15.4568347931 8.6636857986 -778.9577636719
v -42.1820030212 12.2388687134 -799.7689208984
v -55.3422775269 30.7763290405 -820.3684692383
v -51.3134765625 27.2052726746 -816.0537109375
v -52.9428596497 28.7547683716 -817.7207641602
v 21.0532169342 6.0883855820 -775.4995727539
v -59.3709373474 33.9547691345 -823.3676147461
v -44.7054710388 9.9007234573 -801.1442871094
v -52.6919593811 28.1384487152 -817.3572387695
v 10.0104351044 8.6690330505 -773.5852661133
v -52.0399055481 27.7193298340 -816.6962890625
v -56.9246826172 31.6231517792 -821.6199951172
v 13.0066976547 10.8970403671 -777.0294189453
v -53.8929786682 29.3092212677 -819.0207519531
v -28.6969528198 16.4986000061 -811.5715942383
v -39.9466285706 16.3323211670 -810.7974853516
v -57.4083862305 32.3576202393 -821.9752197266
v 12.2160148621 10.7766304016 -775.4797363281
v -4.2701649666 -10.9615297318 -766.1170043945
v 11.4395761490 10.4547920227 -775.9479980469
v -3.1208813190 -10.1648378372 -767.4844970703
v -58.6218261719 32.9921493530 -822.8559570312
v -34.7729225159 18.3300933838 -814.1729736328
v -27.3195934296 33.5422821045 -808.0308227539
v 11.4939355850 10.6351099014 -775.2011718750
v -3.3658213615 -3.8644895554 -765.4152832031
v -13.7121887207 7.6116743088 -801.5874633789
v 9.1482086182 8.3130817413 -773.9672241211
v -6.3435411453 -7.7659792900 -764.6362304688
v -43.2479972839 12.6713838577 -801.4532470703
v 12.0002365112 10.8120040894 -776.8676757812
v 12.3716974258 10.9445972443 -776.9508056641
v -56.3736915588 31.0328807831 -821.1754760742
v -60.2498397827 34.6965827942 -824.0460815430
v -1.9086750746 -8.1597385406 -768.1210327148
v -59.5873413086 33.9493522644 -823.6270751953
v 11.0931043625 9.9261035919 -776.8015136719
v -26.5779800415 32.2902221680 -808.8057861328
v -52.4854736328 22.2305870056 -811.7379760742
v -29.8339672089 16.8596591949 -812.1232910156
v -27.4556674957 32.2285499573 -804.2819213867
v 12.1724004745 10.7224521637 -777.4604492188
v -26.6721763611 31.7850284576 -804.3924560547
v 8.8268384933 9.2992725372 -775.9729614258
v -27.1792945862 32.2304878235 -804.3293457031
v -9.7865295410 6.2400379181 -799.4677734375
v -5.3060374260 -4.3926815987 -766.1818847656
v -6.2571625710 -7.1662192345 -766.1769409180
v -6.0146269798 -6.3938283920 -766.4216918945
v -26.3477001190 14.3385086060 -809.6742553711
v -43.6052589417 10.5164213181 -801.8215942383
v -28.3336925507 15.5430917740 -810.8033447266
v -6.3884587288 -7.3163614273 -764.9418334961
v -37.2578887939 18.3894805908 -814.3327026367
v -25.5274372101 32.7171211243 -809.6780395508
v -5.7019748688 -5.5724911690 -765.8010864258
v -5.2509889603 2.5277557373 -796.3220825195
v -0.4144808948 12.3693256378 -788.9924926758
v -26.3742694855 32.3395462036 -809.9223632812
v 11.2360544205 9.8781833649 -777.9561767578
v 11.5539293289 10.4255256653 -777.4734497070
v -5.3447551727 -5.3866996765 -767.3546142578
v -19.7782745361 10.4504299164 -804.8336181641
v -5.5873160362 -6.1335430145 -766.9119873047
v 12.3473472595 9.7185230255 -778.3913574219
v -25.5049514771 13.6845073700 -808.9437866211
v -39.1970596313 15.5542354584 -810.1265869141
v -27.6220664978 14.4798755646 -810.0349731445
v -26.2079105377 31.8393802643 -806.4673461914
v 11.1528940201 6.5293679237 -778.0816040039
v 11.0511245728 6.8385066986 -777.4778442383
v -4.6231570244 -5.4864125252 -768.6190185547
v -4.6190872192 -5.9312844276 -767.8165893555
v -26.8884220123 31.7174987793 -805.7678833008
v 10.3330059052 7.3029270172 -778.1540527344
v -27.0873107910 31.5069942474 -805.2592773438
v -3.7430415154 -2.4770848751 -769.4234619141
v -32.2466087341 24.2665138245 -815.7341918945
v -0.1597269773 12.8007173538 -787.3644409180
v -32.0300827026 23.5896472931 -815.7205810547
v -0.7239481807 13.2847623825 -786.8309326172
v 1.1440038681 11.6218795776 -788.1717529297
v -4.3599863052 -5.1260709763 -769.0526733398
v -42.7421226501 11.3384971619 -801.6139526367
v -43.1227760315 11.0634031296 -801.8586425781
v -33.4429359436 15.9872417450 -811.7555541992
v 10.0526714325 7.3574986458 -779.2514038086
v 9.0021085739 8.3839664459 -778.9103393555
v -44.1417236328 10.0262908936 -801.5361328125
v -25.7566986084 33.9476852417 -808.4914550781
v 3.2404785156 11.3262948990 -784.9390869141
v 0.0364864543 8.6232957840 -774.9504394531
v 8.3633508682 8.5170850754 -779.8602905273
v 5.0552821159 9.9315004349 -785.0851440430
v -38.1087837219 17.1884384155 -812.8934326172
v 7.2106537819 9.3826322556 -779.4843750000
v 4.8099412918 11.4970521927 -780.0950317383
v 8.0966558456 8.4789638519 -781.4873657227
v -25.3270740509 33.1864929199 -808.8461914062
v 3.4833023548 12.1237936020 -780.9931640625
v -26.3420925140 32.2649688721 -807.2786254883
v -60.1671485901 37.0618782043 -827.2471313477
v -60.4528312683 37.3614082336 -827.1937866211
v -27.0014038086 31.8426265717 -804.2835693359
v 8.1914005280 8.0501728058 -782.9701538086
v -24.0287303925 11.7114534378 -806.9283447266
v -59.1211471558 36.9754447937 -826.7951049805
v 15.9696979523 9.6389923096 -777.8184814453
v 6.1252317429 9.8006744385 -782.0732421875
v 3.8355538845 11.4363679886 -782.2877197266
v -36.5044364929 16.9404487610 -812.8497314453
v -42.6027450562 10.4801216125 -801.6049194336
v 47.7263107300 -32.1984443665 -739.9520874023
v 51.4893035889 -23.1640110016 -744.6867675781
v 44.0191802979 -16.3228206635 -754.3126831055
v -28.0081214905 13.6663894653 -809.4121093750
v 43.2835350037 -16.1601676941 -755.0505981445
v -42.2478179932 11.5617876053 -800.9679565430
v 27.3423404694 -0.9359234571 -762.2795410156
v -5.1902813911 -8.6911506653 -783.8788452148
v 12.0939483643 10.8212270737 -774.3135986328
v 22.4177474976 6.2696247101 -774.3742675781
v 14.4000844955 10.2211570740 -778.1181030273
v -52.1686325073 20.8001194000 -810.4727783203
v -52.3554573059 18.8113498688 -808.0813598633
v -52.1578216553 19.2316303253 -808.8863525391
v -52.7999649048 20.1863269806 -808.7218627930
v -26.4179973602 31.2284431458 -804.3813476562
v -30.8212127686 14.2677192688 -810.0603637695
v -52.2667922974 18.1736564636 -806.9721069336
v -31.1319637299 25.5169773102 -813.1116333008
v -52.7876701355 19.3901844025 -807.6545410156
v -52.7989616394 20.0068740845 -807.5755004883
v -52.3375892639 18.3040447235 -806.0862426758
v -52.3651351929 18.9326972961 -806.0526733398
v -19.0543441772 8.2934570312 -803.6517944336
v -52.4060707092 19.7867698669 -806.4965209961
v -22.4609336853 10.6615180969 -805.9448242188
v -43.0087280273 9.6552829742 -801.2902832031
v -51.7681579590 18.7797603607 -804.8905029297
v -25.9224796295 31.2242126465 -804.8643188477
v -36.0977210999 15.9736890793 -811.7479858398
v -30.2992076874 24.8337516785 -813.0430908203
v -51.2065467834 17.4807071686 -803.7574462891
v -26.2215404510 30.8830509186 -806.0014648438
v -50.9103393555 20.1853809357 -804.1563110352
v -50.8574104309 16.6735496521 -803.4673461914
v 4.6572751999 10.7502155304 -783.1602172852
v -11.6251821518 4.1288199425 -799.6461791992
v -50.5181083679 17.3274497986 -802.8045043945
v -38.2232513428 15.0115146637 -809.8971557617
v -20.5972843170 9.1271753311 -804.5598754883
v -1.1551400423 -4.6999883652 -791.1143188477
v -50.4819793701 18.7724208832 -802.9497680664
v -43.4219779968 8.9019756317 -800.6174926758
v -0.6211071610 13.6063489914 -785.1726074219
v -13.4138469696 4.6950993538 -800.5769653320
v -3.0812535286 15.4995470047 -785.5169677734
v -2.3341746330 14.4482278824 -786.1250610352
v -23.9881916046 10.6549634933 -806.0233764648
v -25.8414592743 31.0077400208 -807.4348754883
v -2.6328909397 14.3156833649 -787.0892944336
v -30.5464115143 24.0556583405 -814.3973388672
v -31.4247627258 13.5201282501 -809.2434082031
v -35.7712745667 17.5964088440 -813.5552978516
v -3.8047950268 14.8757457733 -788.1140136719
v 4.3745021820 -5.2947206497 -788.9793701172
v -17.0013198853 4.9609913826 -779.2341308594
v 3.5829970837 2.1074521542 -791.6669311523
v -2.5523586273 13.8411569595 -788.8880004883
v -6.3527369499 17.3080501556 -788.0132446289
v -19.4749794006 7.7732253075 -803.3465576172
v -23.1908416748 9.3305435181 -804.6444702148
v -3.5514595509 14.0400972366 -790.4765625000
v -37.2400970459 15.6320133209 -811.1350097656
v -7.4103379250 16.8782958984 -790.3447265625
v -6.5504417419 16.0848884583 -791.0424804688
v -33.9685592651 14.5806493759 -810.2480468750
v -38.4342727661 14.7612686157 -809.2124023438
v -38.7169380188 14.8202934265 -808.9097900391
v -21.5743427277 7.1049346924 -782.9320068359
v -43.2812538147 19.9075584412 -807.5332641602
v -10.4475183487 19.1313591003 -790.5334472656
v -24.6222858429 32.6893272400 -808.6014404297
v -20.0132808685 26.4735641479 -804.6396484375
v -17.6626586914 15.8964586258 -787.3766479492
v -17.9275188446 15.4054813385 -786.8450317383
v -34.7708320618 27.6428031921 -814.0093383789
v -9.1696557999 17.8509807587 -791.7363281250
v -2.0205922127 -2.5965914726 -793.1138305664
v -10.2704801559 2.0687348843 -798.4536743164
v -41.5610084534 10.5600986481 -800.9085083008
v -41.6750831604 10.2764358521 -801.0895996094
v -49.4215469360 16.8424968719 -801.8194580078
v -42.2743072510 9.8731098175 -801.3432006836
v -25.5281620026 30.2886486053 -807.0240478516
v -50.9570808411 19.8444328308 -810.1306762695
v -21.1031627655 12.9875221252 -786.5823974609
v -22.1798877716 11.6110734940 -786.0380859375
v -25.8412456512 30.6344280243 -805.1726684570
v -11.5919208527 18.8201942444 -793.7112426758
v -20.3151130676 14.8488521576 -788.1740722656
v 0.5315377712 -4.3249492645 -791.1080932617
v -11.5589303970 18.4652385712 -794.7699584961
v -12.9452247620 19.7110519409 -793.7980957031
v -12.9489259720 19.9149475098 -793.1561889648
v -14.4777164459 4.2978014946 -800.6144409180
v -24.9809741974 8.9536991119 -786.3656005859
v -24.5655269623 9.4832630157 -786.1192016602
v -11.4852304459 18.1227588654 -795.5061035156
v -25.3621273041 10.5431060791 -787.7620849609
v -42.5162086487 8.2817325592 -800.2023925781
v -14.7507648468 19.8878612518 -795.8601684570
v -24.8584976196 29.8691177368 -805.1034545898
v -26.1363048553 10.0088138580 -788.0888671875
v -17.2413768768 5.2029805183 -801.2685546875
v -12.8279762268 18.4157924652 -796.5889282227
v -52.4051895142 27.4345188141 -817.7998046875
v -15.8326263428 20.5559806824 -795.3948974609
v -13.9650850296 18.6406974792 -797.1614990234
v -15.2433099747 20.2620868683 -795.8280029297
v -4.1921148300 -11.1984310150 -765.3475341797
v -14.4964790344 19.4215717316 -796.3848876953
v -3.9875907898 -11.2579317093 -765.0712280273
v -41.2794761658 9.2027616501 -800.7067260742
v -5.9859404564 -1.1256997585 -795.1442260742
v -8.6441535950 0.7705827951 -797.3320312500
v -26.9286575317 9.2292928696 -788.7670898438
v -14.9459695816 19.5336265564 -796.8601684570
v -15.2756567001 20.0516662598 -797.1825561523
v -29.8474197388 15.0444955826 -793.3867187500
v -25.3485221863 29.7885971069 -806.2012939453
v -49.4447669983 15.8290262222 -802.2064819336
v -48.8411178589 33.0853080750 -819.5647583008
v -37.4217643738 14.0124454498 -808.3270874023
v -40.7545852661 10.5411252975 -800.1101074219
v -40.5145606995 9.8035202026 -800.2718505859
v -46.9624023438 12.6049251556 -800.9565429688
v -25.1004657745 30.6432514191 -808.6003417969
v -13.1242656708 2.7210187912 -799.2839965820
v -29.9445743561 22.6353435516 -814.6103515625
v -3.7341432571 -10.1376056671 -766.7807006836
v -47.6282844543 15.0568275452 -800.6015625000
v -14.8827009201 3.9986374378 -800.3919677734
v -60.0752906799 38.4872932434 -825.4781494141
v -22.9616012573 22.9926662445 -801.0285644531
v -31.1871185303 15.0583486557 -794.6115112305
v -61.3199386597 36.9774971008 -827.0212402344
v -42.4380722046 7.6579332352 -799.5139160156
v 15.4852390289 8.1001138687 -778.6550292969
v -7.5650610924 -0.0042728712 -796.4278564453
v -41.6489028931 8.3688592911 -800.2817993164
v 13.0685300827 9.5698490143 -779.0252685547
v -44.4321136475 18.9107780457 -801.4063110352
v -29.6689815521 23.6887531281 -813.7468872070
v -15.9418907166 4.6107974052 -800.8919677734
v 1.9634023905 -6.3284587860 -788.7951049805
v -22.1734390259 22.7611541748 -802.7219238281
v -22.1446132660 23.2731342316 -801.6718139648
v -32.5012741089 14.2435579300 -794.9108276367
v 20.6692695618 9.0783843994 -773.4395751953
v -46.8757362366 14.2044067383 -800.0352783203
v 20.1741504669 9.4377775192 -773.4041748047
v -24.8605213165 29.6261062622 -807.0149536133
v -15.9314260483 26.4830551147 -808.2929077148
v -24.6840629578 29.3321399689 -805.8802490234
v -4.7003250122 -3.0988311768 -793.1655273438
v -24.5648002625 29.3809204102 -806.7081909180
v 19.7922096252 7.1699228287 -775.8903808594
v -20.3234424591 26.7583274841 -804.2931518555
v -25.2701988220 29.7199954987 -805.5784912109
v -3.7094178200 -6.6459369659 -787.8406982422
v -20.1811199188 27.4315586090 -804.1386108398
v -9.6227664948 -0.8352932334 -795.7310791016
v -46.2025375366 12.1242074966 -799.8587646484
v -0.9825632572 -2.4629850388 -792.7288208008
v -24.3461132050 23.4015750885 -801.2339477539
v -32.9112472534 15.2992401123 -797.0968017578
v -16.0256519318 30.9286003113 -807.4556884766
v -16.6785411835 31.1617698669 -807.3492431641
v -23.7069816589 23.7657489777 -802.4291992188
v -40.0740928650 10.5361957550 -799.0832519531
v -24.8539180756 23.5156040192 -801.4086303711
v -32.2065086365 16.1066131592 -796.2363891602
v 18.4967689514 -16.9221477509 -777.2817993164
v -32.0341606140 16.8941116333 -796.6190795898
v -40.1771736145 8.9390001297 -799.9697875977
v -33.0281448364 14.5336933136 -795.6282348633
v -40.6053390503 7.9812684059 -799.7880859375
v -33.4006881714 13.9669370651 -797.1635131836
v -42.3085632324 7.2771153450 -798.7921752930
v -29.1758155823 35.3653144836 -810.2008666992
v -33.0125350952 14.8041582108 -796.3765258789
v -29.0969028473 35.2596931458 -810.7072753906
v -41.5319709778 6.7447605133 -798.4840087891
v -26.3891029358 23.5335159302 -801.6748657227
v -16.5693168640 30.7793693542 -808.0439453125
v -21.3230991364 31.7695503235 -806.3403320312
v -16.3917827606 25.9768524170 -808.0538940430
v -24.8213214874 23.9871044159 -802.8942871094
v -27.3785419464 23.6369190216 -802.2387695312
v -35.5905265808 26.2687816620 -808.6744384766
v -34.7028274536 13.1056671143 -796.3605346680
v -34.2573471069 13.6805219650 -796.3930664062
v -27.1755733490 23.3865261078 -801.6818237305
v -23.8677196503 29.5989532471 -804.9941406250
v -23.5475540161 29.4621734619 -805.1474609375
v 19.7648277283 6.8204655647 -775.2585449219
v 20.1807289124 9.4803838730 -771.2155151367
v 19.5260448456 7.0520052910 -775.4912109375
v -23.7813243866 29.3402328491 -805.3657226562
v -20.3805980682 19.9807662964 -805.7066650391
v -28.0027160645 22.9522056580 -801.4274902344
v -33.1027221680 16.7239303589 -798.2535400391
v -33.1407737732 12.9273834229 -798.2475585938
v -33.5425109863 12.8894596100 -797.6567993164
v -36.9410362244 14.2274694443 -809.0885620117
v -18.2022666931 30.9093704224 -808.3347167969
v -31.1579570770 20.0653343201 -814.5209960938
v 15.9031229019 7.9567413330 -776.3036499023
v -23.8116550446 22.7761421204 -804.3177490234
v -24.0729923248 23.2438640594 -804.1077270508
v -33.2909889221 15.4905872345 -798.5346679688
v -32.9061737061 11.5267295837 -798.9810791016
v -2.5787062645 -8.4388685226 -767.0096435547
v -33.6595611572 12.1502189636 -797.8965454102
v -33.2164535522 12.1457662582 -798.2509155273
v -29.9982738495 21.4179725647 -814.5809936523
v -31.7363929749 20.0259418488 -799.7997436523
v -32.7507095337 19.2220458984 -799.7321166992
v -25.9401893616 31.7830734253 -809.4550170898
v -36.4893035889 12.9629487991 -806.1254882812
v -33.2297554016 17.1764106750 -798.7012329102
v -36.4153976440 12.9937591553 -806.9285888672
v -33.5238304138 11.6109094620 -798.0853271484
v 13.1019372940 9.3404006958 -778.6378784180
v -32.5836944580 18.4422378540 -798.8157958984
v -19.2565040588 28.9096126556 -808.0016479492
v -23.4882793427 29.1635990143 -807.2036743164
v -19.4600677490 29.1331596375 -808.8529663086
v -33.7037544250 14.2157735825 -799.0902099609
v -32.1479415894 9.7083072662 -799.2078247070
v -32.3859252930 10.4835834503 -798.5311889648
v -33.1094398499 11.3855733871 -798.3068847656
v -32.4372291565 17.6644420624 -813.1564941406
v -21.0553112030 29.1167411804 -808.2722778320
v -21.6592941284 31.9228382111 -807.3439331055
v -22.3856983185 21.3849067688 -805.6872558594
v -35.5887603760 14.1011562347 -809.3173217773
v -23.9447689056 22.6019096375 -805.0405273438
v -33.8073577881 18.4146881104 -799.8574218750
v -18.4950599670 25.8870334625 -805.4879150391
v -33.2078361511 13.1451873779 -798.8222045898
v -40.4355430603 7.0914607048 -799.0729980469
v -33.1327972412 12.1302871704 -799.3453369141
v -41.0203742981 7.1439661980 -799.2037353516
v -23.2443256378 32.3443412781 -807.2244873047
v -49.0392990112 28.5933475494 -820.4765625000
v -33.2627944946 19.4563560486 -800.2384643555
v -39.0676269531 9.4601554871 -798.7809448242
v -28.7495441437 23.6926994324 -802.7729492188
v -38.8918685913 8.7617254257 -798.9520874023
v -20.1008777618 29.8809928894 -809.7109375000
v -18.4453220367 25.2854900360 -804.8178710938
v -19.4553928375 30.3570899963 -809.3463745117
v -19.2360286713 30.7663040161 -808.8959350586
v -28.0583820343 23.6583900452 -811.7094116211
v -21.6116409302 31.7249145508 -808.2891845703
v -22.1865386963 20.8276996613 -807.7981567383
v -21.7072811127 20.7536544800 -807.0804443359
v -25.6672649384 24.0330219269 -804.9418334961
v -34.2735862732 16.6421699524 -799.6547241211
v -33.9497947693 15.5872249603 -799.4675903320
v -38.6056251526 11.0166559219 -796.3758544922
v -1.0053877831 -1.6640756130 -792.9738769531
v -34.4336624146 15.5902519226 -799.9039306641
v -20.9585952759 30.8708724976 -809.5145874023
v -39.2429580688 8.4048910141 -799.2177734375
v -33.2238883972 20.7336921692 -801.2903442383
v -34.4352798462 14.2389440536 -799.8958740234
v 29.4922199249 -4.2923297882 -767.7852783203
v -22.9815254211 32.0755500793 -808.2741088867
v 30.0085754395 -4.6162848473 -767.3917236328
v -21.3936882019 31.2632427216 -809.1675415039
v -40.5559654236 6.2726564407 -798.1848754883
v -42.8462486267 8.3950939178 -794.9246826172
v -42.4710769653 7.7955236435 -794.6426391602
v -41.2178077698 6.0805325508 -796.9273071289
v -40.5053367615 5.7823987007 -797.2324218750
v 12.4853839874 5.8791899681 -776.4281005859
v 30.4525337219 -4.7751011848 -766.7845458984
v -43.0807914734 7.7188568115 -795.8316650391
v -43.0768966675 7.9307680130 -795.3149414062
v 12.4710454941 5.6577649117 -776.8279418945
v -43.2613487244 8.4510316849 -795.3380126953
v -22.5417213440 29.1435546875 -807.9664306641
v 20.2576236725 0.7515093684 -768.8300781250
v -23.0211772919 31.2849884033 -809.6378784180
v -30.2849674225 24.3904724121 -804.4821166992
v -34.5354347229 21.0857601166 -802.2034912109
v -36.5418663025 10.8645906448 -795.8724365234
v 20.4984493256 0.2903685272 -769.3151245117
v -26.6453914642 24.2519454956 -807.5858764648
v -31.3964805603 24.2446365356 -804.6036376953
v -34.2517318726 11.9254732132 -801.9285278320
v -23.7269859314 31.2488765717 -809.7530517578
v -41.3405418396 6.0209932327 -795.5409545898
v -23.4687042236 31.8083839417 -809.2190551758
v -40.9425811768 5.6140966415 -795.8408813477
v -44.4077873230 10.1901922226 -796.9613647461
v -44.0950737000 10.2635507584 -796.4902343750
v -18.4909000397 24.2006683350 -804.5488281250
v -44.0606918335 9.2523527145 -796.6518554688
v -23.1655426025 29.1441020966 -807.5728759766
v -27.9714584351 24.7762069702 -808.7672119141
v -35.9272689819 12.9166269302 -807.3557739258
v -44.9009170532 12.6178159714 -797.9114990234
v -26.8776264191 24.0026531219 -809.3350830078
v -45.4225692749 12.9613828659 -798.5470581055
v -35.3874053955 12.9967679977 -807.7906494141
v -45.6211395264 11.3479557037 -799.0051269531
v -28.1801223755 24.1952285767 -810.8619384766
v -4.6700372696 -10.7580995560 -765.4097290039
v 21.2712478638 0.2311128676 -768.6395874023
v 21.8796329498 0.4652913213 -768.4447631836
v 23.1441593170 -0.8472255468 -768.3146362305
v -35.1345405579 12.0853328705 -806.5113525391
v 14.3987331390 4.2965168953 -775.3896484375
v 2.2121250629 -8.1511325836 -762.9917602539
v -52.5879325867 20.8201885223 -807.8654174805
v -37.2448463440 9.3366298676 -797.7094726562
v 13.3551912308 5.0625710487 -776.1413574219
v -38.0492019653 9.2171535492 -798.0042724609
v 22.3606376648 5.5232014656 -774.2335815430
v -6.0436053276 -9.5847120285 -765.6607666016
v -35.6603546143 11.6694641113 -796.0415039062
v -5.9120020866 -9.0684442520 -766.4721069336
v -39.2820968628 6.1055173874 -797.9722290039
v -40.2187232971 6.2757506371 -798.2321166992
v -53.8427886963 35.0830917358 -823.7202758789
v -54.5381927490 35.2221145630 -824.3201904297
v -5.0775456429 -5.1174120903 -768.1428833008
v -4.6195716858 -4.3153400421 -768.5780029297
v -5.1526889801 -4.7194972038 -767.9533691406
v -52.0700569153 22.0418758392 -811.9520874023
v -36.2012405396 7.5997338295 -797.3491821289
v -52.3829689026 21.5952110291 -811.4134521484
v -37.3015556335 8.4027223587 -797.7632446289
v -2.4883944988 -8.0496873856 -767.0587158203
v -19.1982002258 23.7075576782 -803.7935791016
v -52.2866821289 22.6375350952 -811.5109252930
v -51.5649986267 22.5238151550 -812.1146240234
v -51.1782264709 22.7629451752 -811.9378051758
v -37.7892456055 8.1483707428 -797.9467163086
v -51.7792243958 23.1741390228 -812.0455932617
v -51.3448181152 23.4612274170 -811.9202270508
v -39.1213455200 6.8225584030 -798.3327026367
v -21.8915061951 28.7741546631 -806.9802856445
v -50.6667671204 22.5507106781 -811.2436523438
v -50.8790016174 23.0136661530 -811.4553222656
v -51.9315567017 21.3648242950 -811.4114379883
v -35.8203582764 28.5441341400 -812.3205566406
v -51.5625953674 21.8723564148 -811.7810058594
v -36.3027648926 28.6170463562 -812.5477905273
v -27.1336345673 22.6869335175 -811.9127807617
v 28.4185409546 -3.8331656456 -767.9367675781
v -51.6771507263 22.9418449402 -810.7507934570
v -51.3124504089 23.1152648926 -811.0051269531
v -27.5426082611 21.6846961975 -813.1716308594
v -46.3376808167 32.1517066956 -818.7188110352
v -30.7418975830 15.4567985535 -811.0521850586
v 27.5928268433 -3.1899480820 -768.2534179688
v -52.6335144043 20.3777446747 -809.3381958008
v -52.8615303040 20.9940509796 -809.2706298828
v -52.6371116638 21.8550796509 -809.9408569336
v -52.6094741821 21.7240180969 -809.1551513672
v -52.2754936218 22.3947257996 -810.4766845703
v -1.2323137522 12.4689226151 -790.0273437500
v -50.5661621094 25.3795661926 -816.0472412109
v 26.6463546753 -3.2941851616 -767.9345703125
v -49.7789535522 25.8425197601 -814.3954467773
v -52.8440818787 21.0903091431 -808.8952026367
v -45.3432235718 31.4682102203 -817.4389648438
v 26.8317794800 -4.1433291435 -768.3738403320
v -0.3540744483 -0.5077115297 -792.8318481445
v -45.7502975464 31.1294670105 -817.1089477539
v 21.3951377869 -0.3507801592 -769.1040649414
v -37.6084403992 6.5797362328 -797.5413208008
v -38.5531349182 6.0464968681 -797.7470092773
v -51.5923995972 22.3337440491 -808.0158691406
v 18.2228660583 1.7614190578 -772.2909545898
v -15.7967739105 24.5689105988 -801.0693969727
v -39.4258728027 4.8959712982 -796.3659667969
v -47.0353889465 23.4288082123 -811.6395263672
v 14.3431978226 4.1025271416 -777.1088256836
v -51.9583282471 17.2718925476 -805.8403930664
v -40.0124511719 4.9935965538 -795.3670043945
v -51.1328544617 22.6828308105 -807.8580322266
v -39.2737541199 4.5886278152 -795.6107788086
v -50.4892463684 23.0293960571 -808.8160400391
v -40.2530593872 5.2281279564 -796.1785888672
v -50.4857101440 22.9984493256 -808.0248413086
v -47.2806701660 22.5305519104 -812.2866210938
v -34.0136642456 12.0504770279 -807.1373291016
v -46.5308799744 22.7556438446 -811.2369384766
v -51.4365959167 21.5721588135 -806.1149291992
v -21.3532981873 28.7297248840 -807.5848999023
v 55.7829360962 -33.2123718262 -738.8440551758
v 22.9371356964 -1.3924342394 -768.6006469727
v -20.8228626251 22.9932270050 -803.0184936523
v -20.7017478943 24.0362739563 -803.2420043945
v -51.6485366821 20.8575305939 -805.6953125000
v 56.4304618835 -32.5296669006 -738.9523925781
v -46.3228569031 21.9037666321 -810.9451904297
v -35.6939582825 9.1834201813 -797.6549072266
v -51.0562667847 21.3793563843 -805.3795776367
v -38.6369476318 4.8406033516 -796.6281738281
v -20.5648536682 25.4487457275 -803.9627075195
v -13.5293588638 26.2948322296 -806.4214477539
v -38.8815498352 5.2803597450 -797.1719360352
v -13.9353065491 26.3744316101 -807.2019042969
v -26.0832691193 22.8513488770 -810.5258178711
v -14.4573888779 26.1606903076 -807.5397949219
v -48.4159851074 22.7296829224 -806.7599487305
v -48.4113235474 22.4758243561 -806.0305786133
v -37.1572265625 28.3854808807 -815.3591308594
v -37.8108825684 5.0075201988 -796.7003784180
v -3.2807042599 -9.3031854630 -766.9270019531
v -21.7765216827 21.1298065186 -804.2699584961
v -21.4025878906 21.2085266113 -803.8884887695
v -51.2585906982 16.6064376831 -804.3399658203
v -19.0007972717 31.5609607697 -806.4578857422
v -32.7156333923 13.1071863174 -808.6632690430
v -25.1009235382 24.0315113068 -803.8403930664
v -32.9693374634 27.4910144806 -810.5363769531
v -23.9969463348 32.0316429138 -805.7088012695
v -43.3962211609 30.8915176392 -816.5938720703
v 24.1846084595 -2.3517589569 -768.3475341797
v -37.2860946655 6.0079784393 -797.2302856445
v -41.5188064575 29.6882038116 -817.9489746094
v 22.5753822327 -1.5196269751 -769.1522827148
v -37.7114334106 5.5621366501 -797.1366577148
v -32.4364013672 36.2960090637 -804.9646606445
v -27.7825050354 17.7753810883 -812.1422119141
v 32.2189865112 -5.1017413139 -763.7719726562
v 19.4333553314 0.5545615554 -772.8291625977
v -33.2672920227 36.7849693298 -805.7026367188
v -32.9834823608 36.9489097595 -805.1585083008
v -34.8892364502 8.9623413086 -797.4926147461
v -25.8993949890 21.8357295990 -811.5329589844
v -46.7981872559 12.8962383270 -800.4176025391
v -3.3002521992 -4.8591871262 -790.9161987305
v -33.3907699585 38.9127006531 -811.9503784180
v -33.3271522522 38.4773254395 -811.3896484375
v 29.2253112793 -3.6554148197 -768.0106811523
v -32.6682586670 38.6633682251 -812.4931030273
v -32.0043640137 38.4913597107 -812.5374755859
v 29.7592601776 -3.7606384754 -767.7734985352
v -35.1669502258 40.4944038391 -811.0025634766
v -36.1097526550 40.4807624817 -810.3050537109
v -32.7762184143 27.4311275482 -811.3046875000
v -48.5807876587 14.4090604782 -801.7830200195
v -34.2741546631 39.7213363647 -812.0649414062
v -35.1615943909 40.2139854431 -812.0797729492
v -17.6304912567 31.1200180054 -805.6688842773
v -49.9368972778 17.6734409332 -802.2069091797
v -59.8232460022 37.7327690125 -826.7198486328
v -27.9504604340 25.2537631989 -806.5720825195
v -26.6649131775 18.6642971039 -812.1770019531
v -61.6205139160 37.1777687073 -826.5245361328
v -33.9210433960 11.3080425262 -806.1665649414
v -58.3135604858 37.0292434692 -826.0350952148
v 0.5447259545 0.9585531950 -792.8486938477
v -33.2832221985 11.5802402496 -806.6549682617
v -19.5455379486 28.2329235077 -806.9873657227
v -61.8314666748 36.2695198059 -826.1488647461
v -60.7525863647 35.7612380981 -826.9003295898
v 23.9735946655 -2.6873221397 -769.0130004883
v -61.1905136108 36.1555442810 -826.9772338867
v -60.7734680176 35.3132972717 -826.3585205078
v -61.2292633057 35.3433151245 -825.7815551758
v -25.6243324280 21.0482921600 -811.8037109375
v -55.7333374023 35.6182975769 -825.2373657227
v -58.7379913330 33.7380180359 -825.2285766602
v 20.0769004822 -0.3114598095 -773.5888061523
v 30.8510055542 -24.9428405762 -750.5484008789
v 26.2013969421 -3.4222202301 -767.9888916016
v -55.1777305603 30.2375354767 -820.2780761719
v 11.7900638580 10.5047922134 -774.5848388672
v -54.4607276917 29.6332187653 -819.8263549805
v -32.1025581360 37.4034767151 -808.5861206055
v 23.1619644165 -2.4423024654 -770.6027221680
v -52.1224060059 27.4185543060 -816.9799804688
v -50.7074012756 25.4725723267 -816.4551391602
v -50.1382904053 24.8993778229 -816.6873168945
v -21.3988132477 29.7199802399 -804.8494873047
v -21.1352863312 29.3944549561 -805.2396240234
v -19.9642639160 28.2514991760 -806.4549560547
v -19.4823551178 27.8072185516 -806.3967285156
v -20.0185737610 28.9368038177 -805.5673217773
v -20.2749385834 28.3656063080 -806.7586669922
v -33.3181953430 10.4840116501 -805.2379150391
v -32.6680526733 10.4312133789 -797.9920654297
v -32.3418312073 9.6495599747 -797.9761352539
v -19.9977874756 21.9885311127 -803.4574584961
v -48.6966400146 23.5290927887 -813.9454956055
v -48.1978034973 23.4921512604 -812.9564819336
v -2.9478404522 -8.1894531250 -766.5981445312
v -47.8566131592 23.9514923096 -812.2940063477
v -48.3841018677 23.0255680084 -814.5604858398
v -34.3826484680 7.8189458847 -797.0322875977
v -47.5626487732 22.1801662445 -813.3676757812
v 26.0472812653 -4.0679473877 -768.8580322266
v 25.2334880829 -3.3813405037 -768.6262207031
v -36.4402656555 4.7137079239 -795.8628540039
v -47.0631294250 21.7003593445 -812.6101074219
v 29.2430877686 -23.8394184113 -750.8176269531
v -16.8151168823 30.9474430084 -805.6192016602
v -18.8560581207 28.6029567719 -807.6505126953
v 28.1709671021 -23.9218196869 -752.9306640625
v -45.8679275513 20.7185440063 -810.9242553711
v 24.7491340637 -23.7227115631 -756.9437866211
v -34.9016189575 7.3548502922 -796.9150390625
v 30.2602367401 -5.6686611176 -766.9725341797
v 24.2205944061 -24.0345287323 -759.0645141602
v 23.9583148956 -23.6476173401 -758.2599487305
v 22.5373802185 -23.4665145874 -760.7210693359
v 28.9729843140 -24.4012432098 -752.9304809570
v 29.7272186279 -24.4946689606 -751.8956909180
v 24.7731609344 4.4866781235 -772.5451049805
v 28.2145633698 -4.2746157646 -767.8770141602
v -21.6868286133 23.5215892792 -799.2983398438
v 27.7544727325 -4.4692502022 -768.0199584961
v 24.1052093506 4.9182829857 -773.1670532227
v 29.9705104828 -24.1340751648 -750.5952148438
v -45.2540245056 20.2251510620 -810.9448852539
v 27.6819877625 -4.7818627357 -768.2905273438
v -35.9584159851 5.4379901886 -796.2724609375
v -45.3675460815 20.4844474792 -810.1314697266
v 24.2032451630 -3.2654991150 -770.3662719727
v 21.5912151337 -1.3789743185 -771.9904174805
v 21.8821258545 -1.9263701439 -772.7489013672
v -22.7012443542 22.2541923523 -803.2363891602
v -15.5535154343 21.6563014984 -798.5675048828
v -44.4457359314 19.8055057526 -809.3776855469
v -32.4974136353 26.7907333374 -812.4628295898
v -44.1301651001 20.1900806427 -808.5560302734
v -35.1398048401 4.6508140564 -794.3195800781
v -43.6770706177 18.9281272888 -810.0296020508
v -43.7256469727 19.0445289612 -809.1997070312
v -42.4866409302 17.8961944580 -808.3715209961
v -35.7738723755 4.4710392952 -795.1294555664
v -22.0493888855 22.1873378754 -802.9636840820
v -42.1009101868 17.9588775635 -807.5107421875
v 24.4183101654 -23.0865573883 -755.6377563477
v 3.3322188854 5.2611713409 -791.9761962891
v 26.3165931702 -24.7926349640 -757.4181518555
v 27.3840923309 -24.5358104706 -755.2918701172
v -41.2076034546 17.9863491058 -806.0084838867
v -32.1743354797 9.8852987289 -804.7875976562
v -35.1884803772 11.8777656555 -796.6512451172
v -39.2744026184 17.6054458618 -803.9130249023
v -33.7148818970 26.7723312378 -814.0808105469
v -39.4876747131 18.2926273346 -803.9862060547
v -42.3020439148 17.5813789368 -808.8707885742
v -15.6190719604 30.9626350403 -805.7641601562
v -40.2949256897 16.3522624969 -806.6713256836
v -18.7160358429 26.8592472076 -806.0090332031
v -39.6512222290 17.0544681549 -804.7220458984
v -22.6920166016 21.8281040192 -804.0371704102
v -40.9795799255 16.4806613922 -808.3720092773
v 5.0376858711 5.7788867950 -790.2913818359
v -39.2422790527 16.3405685425 -804.9473266602
v -37.6263122559 16.0665187836 -802.6678466797
v -36.4696006775 16.4664859772 -801.6282958984
v -49.9848022461 15.5620727539 -803.0094604492
v -50.4473037720 15.3443899155 -804.3201293945
v -50.7710418701 15.8611097336 -804.0653686523
v -39.4126434326 15.3109731674 -807.0509643555
v -32.6467819214 15.2571926117 -796.1450195312
v -33.2612724304 7.1073813438 -796.5642700195
v -32.2327384949 15.0319652557 -795.3662109375
v -30.1319103241 25.7212142944 -810.6143798828
v 21.4876289368 -22.5510826111 -759.8692626953
v -29.4924392700 24.8949680328 -811.6678466797
v 20.4155082703 -22.7904968262 -762.9861450195
v -49.4815063477 14.5218954086 -803.2066650391
v -34.6366615295 4.8171100616 -795.0574340820
v -49.1523628235 14.5127716064 -802.4676513672
v -19.0497894287 26.8385295868 -802.3715209961
v -48.5943565369 13.7420568466 -802.4785156250
v -20.3389739990 20.3816394806 -804.4256591797
v -20.8845233917 23.9925479889 -799.6542968750
v -48.0397644043 13.4298658371 -801.9492187500
v -46.0625877380 11.3028631210 -801.4089355469
v -46.1316261292 11.3926067352 -800.8454589844
v -45.3789482117 10.2131404877 -800.0250854492
v -45.0505409241 9.8327751160 -799.2366333008
v -4.6504406929 -10.1881456375 -766.3601684570
v -43.6549072266 9.7457113266 -796.0074462891
v -30.6752834320 11.7795677185 -806.9992675781
v -28.1409835815 7.8563938141 -791.2310180664
v -5.3167753220 -9.8975963593 -766.4160766602
v -28.4755001068 8.2608242035 -791.2291870117
v -4.3802084923 -9.6141338348 -766.5242919922
v -34.0813369751 6.1279931068 -796.0658569336
v -5.4375367165 -10.2084712982 -765.9907226562
v -25.6240596771 23.3559818268 -808.6923828125
v -27.1073608398 8.4230842590 -789.4562377930
v -25.7638778687 8.1604070663 -787.6042480469
v -24.5735301971 8.3753204346 -785.9855957031
v 22.2667026520 -2.9726779461 -774.1302490234
v -23.9747600555 20.8233337402 -810.1732177734
v -24.3991813660 7.8815913200 -786.0527343750
v -24.1847553253 20.2766075134 -810.7374877930
v -29.0608367920 12.9504690170 -808.6597900391
v -16.3542594910 18.3966312408 -802.5360717773
v -42.5283813477 7.3780059814 -795.0332031250
v -27.1141662598 7.1069693565 -790.5720214844
v -31.6898918152 10.7569770813 -805.7734985352
v -26.3047351837 6.8181967735 -789.7509765625
v 31.8984031677 -8.2580003738 -766.9540405273
v -32.2973670959 9.3555812836 -804.0244140625
v -22.3385887146 7.0843157768 -783.9138183594
v 24.1029376984 4.4121599197 -773.2980346680
v -32.2473373413 8.9752750397 -803.0225830078
v -15.1891260147 30.8756694794 -806.3750610352
v -29.8795928955 6.5547676086 -796.9596557617
v -17.6740970612 27.4920845032 -803.0932617188
v -20.0779190063 20.1701660156 -804.6098022461
v -30.4200859070 6.5650472641 -796.4571533203
v -20.9822864532 20.4875354767 -804.7747802734
v -26.4599323273 6.5851683617 -790.2840576172
v -40.4492988586 5.4839987755 -794.8851928711
v -40.9244270325 6.2683882713 -794.4589843750
v -38.6119155884 5.9939117432 -793.6210937500
v -29.5797481537 6.5364136696 -797.6266479492
v -26.4561614990 23.4579010010 -810.0756835938
v -27.8071422577 5.3902564049 -795.0067749023
v -31.7931156158 25.4866695404 -814.1016235352
v -27.9824714661 5.5308742523 -794.4608764648
v -20.0659580231 24.7625465393 -800.6541748047
v -17.0666713715 18.7507591248 -803.3923950195
v -19.7278919220 25.3731498718 -801.2476196289
v -26.7662105560 5.5083136559 -793.5079956055
v -16.8994121552 18.2250499725 -803.2868041992
v -27.1660175323 5.9314594269 -792.9282836914
v -23.7093086243 18.2505912781 -810.5906372070
v -25.3431587219 6.2987632751 -788.4354858398
v -24.3359661102 6.2930331230 -787.1257324219
v -19.0178241730 20.1133441925 -804.3708496094
v -33.4763183594 4.7446660995 -794.5957641602
v -18.9215583801 19.5685310364 -804.4518432617
v -23.2880649567 21.8326549530 -807.2408447266
v -22.9244441986 6.2965526581 -785.5237426758
v -21.7565097809 5.7244863510 -784.4833374023
v -24.7085304260 22.6644535065 -808.2478637695
v -21.8881282806 6.2817592621 -784.1769409180
v -20.9091320038 6.2995095253 -782.8591308594
v -19.1943931580 5.4966354370 -781.5270385742
v -19.3342266083 6.0392751694 -781.3069458008
v -19.2255535126 6.3478322029 -781.1057739258
v 23.2045745850 5.3030366898 -773.8700561523
v -25.6647529602 23.1342086792 -809.4005126953
v -29.5641880035 6.1636748314 -796.5939941406
v -28.3544311523 5.6704850197 -797.2507324219
v -3.3510527611 -8.3061952591 -766.4714355469
v -28.4499588013 5.5914936066 -796.0715942383
v -24.0570793152 19.2749691010 -810.8146362305
v 37.2211837769 -13.6347465515 -759.3562011719
v -26.4885597229 5.6726479530 -792.5132446289
v -19.9340076447 5.4047079086 -782.6690063477
v -26.0206699371 5.5166492462 -791.6145629883
v 21.4142971039 5.2718420029 -774.5206909180
v 26.5601482391 3.8810358047 -769.8165283203
v -17.8569850922 18.8277282715 -804.0938110352
v 26.8213157654 3.3267128468 -770.1505126953
v -26.5771980286 4.3439464569 -795.5311279297
v -26.4074993134 5.2822566032 -793.2073974609
v -25.0971660614 4.9731330872 -790.0230712891
v -24.7391586304 5.2367081642 -788.7018432617
v -23.4460163116 4.9701652527 -787.1116943359
v 48.8478279114 -19.9315795898 -751.8784179688
v -21.7052440643 4.4443449974 -785.2563476562
v -20.2487068176 4.9686288834 -783.4044799805
v -19.7725410461 19.2871093750 -806.1809692383
v -24.3040523529 21.9307441711 -809.1107177734
v -19.1612873077 4.7087774277 -782.3384399414
v -31.6905536652 24.6019439697 -815.0464477539
v -18.3195514679 5.2429327965 -780.4463500977
v -5.4368324280 -7.0792117119 -786.8879394531
v -16.8534336090 4.4598398209 -779.4078979492
v -26.5453300476 4.4878082275 -794.8076171875
v -15.8534336090 30.6620521545 -805.3086547852
v -15.1895160675 30.1091728210 -805.0604248047
v -24.1153736115 4.1744899750 -789.2368164062
v -20.6090259552 19.2903079987 -807.5175781250
v -22.7664718628 3.6423037052 -787.6429443359
v -23.0944957733 20.6066989899 -809.3805541992
v -21.7408065796 3.9152617455 -785.7846679688
v -20.0135288239 3.3831021786 -784.1980590820
v -18.0811805725 3.9144778252 -781.5539550781
v -16.4621772766 3.3761496544 -780.2233886719
v -16.2365837097 4.1886701584 -778.8845825195
v 25.3890647888 3.3062853813 -772.2982177734
v 23.6979904175 3.9521639347 -773.2482299805
v -28.7896251678 22.3498859406 -813.9942626953
v -25.1531772614 3.8887782097 -792.6703491211
v -18.2453804016 24.2835960388 -800.3370361328
v -25.7946414948 3.8853423595 -794.7602539062
v -24.8781967163 3.4120922089 -793.2031860352
v -20.1478538513 24.0816860199 -799.8018798828
v -23.9108409882 2.6677873135 -792.6698608398
v -30.3187541962 10.7863121033 -805.8046875000
v -21.5013160706 2.3378551006 -787.6437988281
v -27.0985660553 20.1079196930 -812.9214477539
v -20.4854640961 2.8518223763 -785.2577514648
v -15.9560756683 2.5132374763 -780.3305053711
v -18.7687721252 25.3772964478 -804.3873901367
v -15.4757251740 2.8625476360 -779.4166870117
v -18.6355323792 24.8117389679 -804.2933959961
v -14.4294319153 2.8481495380 -777.8062744141
v 19.9936542511 3.2219703197 -767.3154296875
v 19.6248283386 2.9212689400 -767.2283325195
v -30.9067363739 8.6701726913 -803.6433715820
v -31.8225612640 8.8110685349 -803.4361572266
v -23.2767906189 2.4463756084 -791.2631835938
v -29.1530952454 21.5245666504 -814.2830200195
v -18.6629352570 1.2585635185 -784.4637451172
v -18.0233573914 1.5311694145 -783.4006347656
v -17.9390983582 2.0586681366 -782.8735351562
v -16.4725990295 1.5361611843 -781.5488281250
v -14.0749950409 1.5297398567 -778.6309204102
v -3.3178145885 -3.2941634655 -792.8953857422
v -11.8055219650 1.5225614309 -775.4420776367
v -3.8244371414 -3.8572177887 -792.2872924805
v 20.7202358246 1.7416952848 -768.3237304688
v -22.9798984528 2.0464537144 -791.9651489258
v -21.8821487427 1.5176838636 -790.5424804688
v -19.9120006561 1.7895435095 -785.7897338867
v -22.0490875244 1.4118174314 -791.8715209961
v -1.7335398197 5.4892640114 -795.2985229492
v -12.1222648621 11.2456483841 -801.8809814453
v -12.5932035446 10.8928089142 -802.0720825195
v -31.8108501434 8.5993766785 -802.9536743164
v -32.7453651428 5.6742229462 -795.5658569336
v -12.3548288345 0.9403949976 -776.7655029297
v -10.7879285812 0.9921966195 -774.6487426758
v -22.5884857178 19.2824440002 -809.8654174805
v -19.1426334381 0.7191726565 -786.3435058594
v -27.1639080048 12.9344463348 -808.6286010742
v 24.1596317291 -24.6373939514 -760.9331054688
v 55.6645011902 -29.6916980743 -742.4566040039
v 24.1281127930 -24.7078609467 -761.4551391602
v -17.5793399811 -0.3211267591 -785.2665405273
v -17.0820713043 -0.0686421096 -783.9371337891
v -15.8988752365 -0.8623158336 -783.1430664062
v -2.2857301235 -3.5755002499 -792.4559936523
v -32.4762687683 4.8692731857 -794.5215454102
v -13.8731956482 -0.0623726435 -779.4263305664
v -32.4980545044 5.1949152946 -795.0813598633
v -21.7638626099 19.3543834686 -809.0187377930
v -12.2048330307 -0.0604448356 -777.3156738281
v -10.7398061752 -0.0579401217 -775.7020874023
v -16.5998821259 11.8792285919 -804.0383911133
v -10.6004810333 -0.5156871080 -775.8945312500
v -9.9170942307 -0.6023654342 -775.1787719727
v 55.7683219910 -30.7914199829 -741.9327392578
v -9.0833835602 -0.0688618645 -773.5742187500
v 44.0835037231 -23.0096893311 -744.2495727539
v 39.8675537109 -30.8751296997 -744.6782836914
v -15.9789304733 -0.3333508372 -782.6097412109
v 31.5799102783 -24.9673843384 -749.1951293945
v 30.8886299133 -24.4027671814 -749.2421264648
v -17.7072544098 -0.8383873701 -786.9078369141
v -13.9070825577 29.5921707153 -805.6489257812
v 38.5054054260 -30.7480907440 -746.5736083984
v 36.4840660095 -30.8330135345 -750.4953613281
v -14.9772729874 -1.8049081564 -783.0513305664
v -14.7485799789 -1.6334230900 -782.3389282227
v -4.0897827148 5.5461335182 -796.7258300781
v -12.6726322174 -1.6497973204 -779.1630249023
v -12.4452066422 -1.3863689899 -778.6334838867
v -7.0944776535 -1.1266660690 -772.2398071289
v 54.6507911682 -30.0255146027 -744.5211791992
v 37.4418601990 -30.7590808868 -748.4336547852
v -21.7511825562 18.4897079468 -809.3908691406
v 36.4535408020 -30.5751552582 -749.4382934570
v -22.6563682556 18.5339069366 -810.0689697266
v -15.8054552078 -2.3079502583 -786.0502319336
v 53.3612632751 -29.1515235901 -747.5728759766
v -11.8966331482 -2.9802260399 -779.4327392578
v -22.3920040131 17.1137599945 -809.6621704102
v -10.4859008789 -2.1787984371 -776.7745361328
v -7.2247567177 -2.1043460369 -773.2459716797
v -15.7472095490 10.0495624542 -802.9368286133
v -10.5697650909 -2.7103221416 -777.3080444336
v 36.3668136597 -30.0424060822 -748.4415893555
v -15.6330518723 -2.6853227615 -786.8776245117
v 45.5754127502 -22.1909255981 -744.3374023438
v 35.3857841492 -29.9066810608 -749.6887817383
v -14.4733953476 -3.5268280506 -786.3624267578
v -4.6819062233 -9.6147069931 -766.5615234375
v -10.1787109375 -4.0420374870 -778.1083374023
v -9.3721008301 -4.0418953896 -777.0435791016
v -8.8893365860 -3.2394018173 -775.7197875977
v -7.2193226814 -3.7645199299 -774.1221923828
v -30.4350490570 7.5487713814 -802.1831665039
v -31.0629863739 36.9582443237 -810.7733154297
v -13.3796434402 -4.0412483215 -785.0056762695
v 52.1719932556 -28.6760940552 -750.0346679688
v -13.0813388824 -3.7667193413 -783.4297485352
v 28.1243991852 -22.3300819397 -748.9641113281
v -28.2492980957 9.7846488953 -804.8876953125
v 52.6655998230 -29.7217903137 -748.6889038086
v -28.7851581573 8.6629028320 -803.8052978516
v -10.8038892746 -4.6550135612 -780.3030395508
v -10.9818897247 -4.1935701370 -779.6343383789
v -7.9729413986 -5.1001324654 -776.2590332031
v -7.1452727318 -4.5640196800 -774.6527709961
v -4.4140439034 -8.5560159683 -766.6469116211
v 19.6391925812 -22.5028133392 -764.4023437500
v -30.3085613251 5.7219681740 -795.6303100586
v -12.6476526260 -4.7148804665 -785.5530395508
v -13.1499853134 27.9585628510 -805.1343994141
v 32.9527473450 -25.1765708923 -747.0698852539
v 33.1236953735 -24.9663753510 -746.5413208008
v -8.8378391266 -5.3358335495 -778.1294555664
v -7.5209059715 -5.5759153366 -776.2420043945
v -10.4521217346 -5.5476374626 -782.2902832031
v -10.6311492920 -5.7382488251 -783.2232055664
v -32.0121459961 37.3959617615 -811.4557495117
v -30.6052494049 7.3593220711 -801.4909057617
v 39.5739326477 -30.0124740601 -743.9544067383
v -7.4305286407 -6.2317376137 -777.3858642578
v -8.5767841339 -7.0512285233 -783.1469116211
v -7.7204155922 -6.5793046951 -778.8660888672
v 17.5107860565 10.7192993164 -774.2245483398
v 34.7331504822 -29.8717956543 -751.0112915039
v -8.3506822586 -6.6409144402 -780.7836303711
v 4.7807273865 -6.6698231697 -763.7791748047
v -22.1357498169 9.5946321487 -805.0502319336
v 37.2500457764 -29.1491165161 -745.4896850586
v -28.9952888489 7.5173292160 -802.5128784180
v 36.4726829529 -28.6890983582 -746.0556640625
v 5.9273424149 -7.4368667603 -762.8776855469
v 6.4418416023 -7.6957392693 -762.3544921875
v 14.4883146286 6.2021088600 -770.9439697266
v -15.2978191376 5.8238997459 -801.7322387695
v 7.3734841347 -7.8124990463 -761.7531127930
v 34.8422584534 -28.6858177185 -748.7207031250
v 13.4744224548 7.0923027992 -772.0219726562
v 13.9882583618 5.4608912468 -774.2480468750
v -15.9306545258 6.0629963875 -801.9904785156
v -26.4056301117 35.0841484070 -806.6937866211
v -6.2124428749 -9.2466478348 -765.0294799805
v 16.7876129150 3.9619057178 -769.7420043945
v 16.8117733002 3.9149372578 -770.0583496094
v 15.6685056686 4.9327340126 -771.2702026367
v 3.5681712627 5.8072323799 -791.6062622070
v 12.8836441040 7.4815154076 -770.8927001953
v -13.4358463287 26.7703781128 -804.1726074219
v 6.3477125168 -19.0447311401 -764.2767944336
v 10.5628175735 8.7866287231 -774.5743408203
v -3.3652296066 -10.7154998779 -764.0479736328
v 14.8783349991 -21.0191650391 -757.3684692383
v -13.4445543289 26.5377502441 -804.4317016602
v 14.7523889542 4.6380405426 -774.0538940430
v 10.0414838791 8.1243934631 -776.9351806641
v 3.2116577625 -15.1262855530 -768.8607177734
v 14.9918260574 5.4781370163 -769.9233398438
v -21.1213912964 18.5596942902 -808.7546997070
v 13.8989028931 6.6807522774 -770.7297363281
v -21.6334667206 15.5930948257 -808.4987792969
v -2.6509146690 -11.6966037750 -764.5545043945
v -1.4421389103 -12.2725839615 -765.2537841797
v -1.6069426537 -11.8829536438 -764.4068603516
v 18.1469650269 8.2888107300 -777.2611083984
v -1.5665286779 -11.6803894043 -763.5741577148
v -0.9493867159 -11.9688940048 -763.0633544922
v -27.4655952454 10.4302415848 -805.6089477539
v 11.4241943359 8.4920158386 -773.5597534180
v 33.8001708984 -28.8571548462 -750.4717407227
v 19.0860099792 7.9513678551 -775.7673950195
v 11.7593917847 8.2151012421 -771.6513671875
v 16.5321846008 3.7501804829 -771.3104858398
v -34.1107521057 37.5615921021 -803.6441650391
v 36.4570388794 -27.9659099579 -745.3594970703
v 19.6014785767 8.1030235291 -775.8057861328
v 35.4156570435 -28.1468143463 -747.1025390625
v -21.0151405334 16.9487895966 -808.7101440430
v -44.6277275085 18.8328285217 -800.9644775391
v -14.9631977081 24.9546623230 -807.0974121094
v 15.1345567703 9.2113666534 -778.9609375000
v 0.2724917233 -13.5857172012 -762.9944458008
v 0.4877475202 -13.0686731339 -762.2653198242
v -52.0858268738 27.1798839569 -818.7717285156
v -27.9565029144 7.8428726196 -802.8367309570
v 33.5471687317 -28.0251579285 -749.4076538086
v 32.1300735474 -28.3276920319 -757.0072021484
v -45.1196746826 18.2513313293 -800.4421386719
v 0.0359922126 -13.8418655396 -763.8023681641
v -29.0418224335 6.6136755943 -801.2041625977
v -44.1692466736 18.8154220581 -801.8399658203
v 1.6263040304 -14.1137781143 -761.6838989258
v 31.8458385468 -28.1306610107 -755.6723022461
v -29.3149051666 6.4344005585 -800.5611572266
v -33.6046562195 37.1748428345 -804.0414428711
v 36.9195137024 -26.7851104736 -744.4863281250
v 35.3325309753 -27.0814514160 -746.0346679688
v 33.8735046387 -27.0732650757 -747.8894042969
v 33.0455131531 -27.3578968048 -749.2315673828
v 32.5744438171 -27.3523502350 -750.0223999023
v -49.7050056458 21.1328239441 -809.3731079102
v -32.0547790527 9.1280212402 -797.8182373047
v 31.7616634369 -26.8147029877 -751.0812377930
v 30.5927848816 -27.6506156921 -757.6320800781
v 1.5935163498 -14.8428983688 -762.6540527344
v 2.4013271332 -14.8900899887 -761.4237060547
v -32.5431480408 8.6465702057 -797.3881835938
v 3.6427745819 -15.6923656464 -760.6571655273
v -29.3894195557 6.3462715149 -799.5982055664
v 3.5644793510 -14.9431915283 -760.3687133789
v 30.7942523956 -26.6722755432 -754.0012817383
v -32.6755142212 9.4880495071 -797.7713012695
v 32.5361099243 -26.5535049438 -749.2249755859
v 30.3071613312 -26.5406837463 -754.7832641602
v -13.8340635300 24.5474662781 -803.5496826172
v 28.9684944153 -26.7430591583 -758.2378540039
v 4.1242451668 -16.6483421326 -761.0480957031
v -24.0283641815 12.9085197449 -807.8119506836
v 35.1889610291 -26.3182621002 -745.5618896484
v 14.7272396088 7.8992013931 -776.0744628906
v -13.6596088409 25.5057468414 -803.1776733398
v 4.6752882004 -16.6906642914 -760.3289184570
v -14.1902465820 23.4742679596 -802.8671264648
v -2.3352553844 -1.3589619398 -793.6961669922
v -47.0444030762 21.2210693359 -804.9915771484
v 5.0694208145 -16.0411376953 -759.6390991211
v 33.8461914062 -26.0279083252 -746.8243408203
v 32.4817695618 -25.7490577698 -748.6912231445
v -26.7328472137 8.6320905685 -803.3629150391
v 31.1487121582 -26.2957992554 -751.8684082031
v 30.5253028870 -26.0218620300 -752.9770507812
v -35.3924636841 39.0908279419 -809.5952758789
v 6.9135446548 -18.3995170593 -759.8197021484
v 8.0407552719 -18.6509227753 -759.0361328125
v 7.9996700287 -17.9197120667 -758.2185668945
v -57.5747718811 33.3167076111 -824.8161010742
v 9.5739259720 -18.5121459961 -758.0285034180
v 10.4830827713 -18.8293437958 -757.7534790039
v 11.4037981033 -18.1429576874 -756.3757934570
v -13.8616209030 24.5947666168 -802.3984985352
v 31.2791099548 -4.0816688538 -765.6063232422
v 17.8288135529 6.8963007927 -773.6002807617
v 27.6573867798 -25.6341762543 -757.4313354492
v 17.7501735687 -19.7658367157 -754.1542358398
v 27.3969612122 -26.1447448730 -760.1277465820
v 15.8892621994 -19.2062397003 -762.8138427734
v 16.6349678040 -19.6503219604 -761.9190673828
v 16.5228176117 -19.6306076050 -761.4030761719
v 27.9804706573 -25.4098510742 -756.3331298828
v 16.3511791229 -20.0859909058 -763.7330322266
v 17.5464057922 7.4218459129 -774.3610839844
v 17.8844203949 -20.4483566284 -761.3678588867
v 17.5293121338 -20.1893920898 -761.0668334961
v 17.3165245056 -20.3349285126 -760.4980468750
v 17.2467117310 -20.5127449036 -762.7727661133
v -13.9260807037 24.2823352814 -801.9789428711
v 17.5045890808 7.3241095543 -776.0022583008
v 18.5700244904 -20.7450828552 -760.4458618164
v 20.4627246857 -20.2151794434 -752.5712890625
v -20.6580524445 15.2248744965 -807.7214355469
v 22.5959358215 -20.1074447632 -751.7147827148
v -4.1192545891 -7.2362771034 -767.0713500977
v 23.1768169403 -20.1596050262 -751.3973999023
v 22.2692089081 -20.8919181824 -752.4318847656
v 18.4457111359 -20.8586692810 -759.6271362305
v 19.2345886230 -21.0766010284 -759.4767456055
v 18.8330039978 -21.3612575531 -761.9615478516
v 19.6499500275 -21.1976375580 -758.5521240234
v 26.3926944733 -25.5024261475 -759.4724121094
v 28.9993495941 -2.3053362370 -768.8751220703
v 20.1351032257 -21.4002056122 -759.0360717773
v 21.0833358765 -21.7085895538 -757.6338500977
v 21.5483875275 -21.8684921265 -755.1826171875
v 24.4334125519 -21.8154335022 -751.3895263672
v -3.7492258549 -6.8101816177 -767.3633422852
v 20.6492443085 -21.8099174500 -759.4005737305
v 29.6572551727 -2.5221579075 -768.4005126953
v 22.2912673950 -22.1305427551 -754.7896118164
v 19.0791568756 -22.1172180176 -763.8960571289
v 20.1442108154 -22.0719718933 -761.1333618164
v -14.2519559860 23.2878131866 -801.3735351562
v 22.6004199982 -22.5516872406 -756.6340332031
v 14.1648635864 8.2142505646 -777.0083618164
v 46.2957420349 -30.7512130737 -740.2075195312
v 45.1476707458 -30.9707527161 -740.9804687500
v 42.3641853333 -30.7911033630 -742.6820678711
v -43.5642967224 8.6671438217 -795.8599853516
v -19.8362483978 17.4342002869 -807.7578735352
v -44.8043518066 9.9639158249 -798.2086791992
v -44.8624076843 10.5741939545 -797.9395751953
v 30.2798004150 -3.0246076584 -767.4719848633
v 32.7415885925 -28.0539245605 -751.2758178711
v -41.9555587769 6.6327762604 -796.0808715820
v 30.5665664673 -2.9437160492 -766.9771118164
v 32.3801956177 -27.8914852142 -752.1540527344
v 33.6939735413 -29.3169555664 -753.2713012695
v 13.5448503494 8.4127244949 -777.3438110352
v -6.7938652039 -7.8967146873 -784.7514648438
v 25.0006046295 2.8766205311 -772.6174926758
v -25.6166095734 8.1693229675 -802.7276000977
v -28.5127773285 5.7783379555 -798.6072387695
v 31.0305233002 -2.7157409191 -765.8804321289
v 27.5339202881 1.5243049860 -770.7260131836
v -28.4489707947 5.7768683434 -799.1386718750
v 27.1875495911 1.2370625734 -771.2717285156
v 20.1121273041 4.1814565659 -769.7272949219
v -19.4910354614 16.0954780579 -807.2466430664
v 32.9341316223 -28.8647098541 -754.7219238281
v 31.9510993958 -28.0198135376 -754.7776489258
v 26.5641040802 1.4529244900 -771.7691650391
v 11.2677068710 9.3174962997 -777.7319946289
v 11.0696277618 9.5775051117 -777.5060424805
v -4.7602725029 -3.7398922443 -767.7864379883
v -44.2364883423 9.1683540344 -797.4210815430
v -43.5745735168 8.4681034088 -796.6401367188
v -25.2324600220 10.2474317551 -805.4837646484
v -4.1788597107 -2.1783406734 -769.8981323242
v 11.9550142288 8.9344644547 -776.6492309570
v -4.0359625816 -3.5309810638 -770.6856079102
v 15.0733556747 8.2017250061 -771.4381713867
v 11.4829034805 10.0079193115 -775.4923706055
v 14.3862800598 9.5692071915 -771.3063354492
v -14.5262498856 22.3579387665 -801.0779418945
v 18.3774356842 5.4974780083 -769.0709228516
v -0.9577225447 -12.9641466141 -765.3204345703
v -0.8707799911 -12.7855300903 -764.9175415039
v 16.4381313324 7.1049351692 -770.2636718750
v -22.6796455383 11.8566179276 -806.6724243164
v 32.0430412292 -7.0350537300 -764.6635131836
v -3.1238460541 -5.3357648849 -771.2048950195
v -2.0541169643 -13.1004171371 -766.1831665039
v 2.5565624237 4.7046074867 -792.5177001953
v -5.4762411118 -2.7411789894 -771.7948608398
v -4.3278021812 -5.1624693871 -772.1101684570
v 29.3013553619 -1.4353680611 -768.9230346680
v 29.7815361023 -1.6390715837 -768.3193359375
v 30.0962581635 -1.5376462936 -767.7362060547
v -27.3088340759 6.4098238945 -800.9277343750
v -2.6493234634 -7.4672369957 -772.2394409180
v -6.2700343132 -8.2426223755 -766.1437377930
v -1.8902881145 -8.5582790375 -772.5532226562
v -5.5377407074 -4.3415303230 -772.8080444336
v -4.5207076073 -6.1594600677 -773.0628662109
v -2.6296086311 -8.5394477844 -773.6842651367
v -1.7925925255 -9.5178794861 -774.3134155273
v -0.1551871449 -10.7145271301 -774.0478515625
v -26.4043254852 7.3299598694 -801.9559936523
v 0.9244983792 -11.9416360855 -775.1947021484
v 1.6319527626 -12.4573287964 -775.9638061523
v -4.9091496468 -6.9211153984 -774.3789062500
v -0.1819420457 -11.2178478241 -775.9491577148
v -3.8184647560 -8.5120573044 -776.0020751953
v -5.9470105171 -8.6170015335 -766.7125854492
v -5.6603221893 -8.7657270432 -766.8787841797
v -1.0206849575 -10.8004589081 -776.7933959961
v -4.6146373749 -7.5949811935 -775.1317138672
v -24.7114791870 8.3895387650 -803.0455322266
v -3.9099867344 -8.7412385941 -777.0653076172
v -2.1650154591 -10.4648389816 -778.0484619141
v -6.5634326935 -7.4980759621 -785.8568725586
v -19.5213851929 14.2521610260 -806.5454711914
v -2.2862241268 -10.2378082275 -777.5522460938
v -4.1214346886 -9.2962341309 -779.2299194336
v -50.6373786926 26.8932018280 -815.4193115234
v -3.8354661465 -9.3009939194 -778.3344726562
v -49.0794639587 25.4641418457 -813.5941772461
v -6.0794239044 -7.6134161949 -778.3703002930
v -27.0413646698 5.3284239769 -799.3397216797
v -5.6115183830 -8.3794498444 -779.9448852539
v -27.5169277191 5.3608727455 -799.1987304688
v -6.7342290878 -7.7103652954 -780.4569091797
v -26.8826980591 4.8096265793 -798.0133666992
v -51.6622695923 16.9026870728 -806.4550170898
v -19.6928329468 28.3545017242 -805.3887939453
v 22.0235633850 -23.2444992065 -766.8902587891
v -5.7463722229 -5.4592633247 -789.4865112305
v -1.5635043383 -5.4433493614 -790.1801147461
v -12.7281236649 -3.4344062805 -781.7450561523
v 26.1100788116 1.5976519585 -772.0402832031
v 25.4997100830 1.5539509058 -772.0083007812
v 25.0289039612 2.0951244831 -772.2260131836
v -25.0922775269 22.2832889557 -798.2907714844
v 55.4071502686 -33.4267272949 -738.0789184570
v 54.9545402527 -33.6902885437 -738.8729858398
v -15.8485126495 18.3741703033 -801.4265747070
v -13.2261667252 10.4630117416 -802.2384643555
v -17.9330692291 16.9025859833 -805.9136962891
v -17.8727684021 16.0688228607 -805.9943847656
v -18.6895427704 13.9263191223 -806.0153198242
v -24.5459861755 22.6867771149 -798.8218994141
v -14.2689590454 -3.6540963650 -786.8961791992
v -16.3679637909 -2.2302055359 -788.3537597656
v 8.3605918884 -20.1702632904 -760.3088989258
v -28.1681995392 34.5105323792 -810.9047851562
v -15.4668302536 20.0363674164 -799.5820922852
v -28.7065486908 35.0598602295 -811.2397460938
v -18.0738124847 -1.0924385786 -788.6756591797
v -17.4262294769 -1.6031457186 -789.0396118164
v 6.0390419960 -19.4135780334 -762.6633911133
v -51.4946289062 16.5877647400 -805.6387939453
v -51.0808105469 16.1951999664 -805.1356201172
v -29.8374004364 35.6759872437 -811.3005981445
v -4.5289306641 -3.9023740292 -792.1784057617
v -0.6699754000 -15.6677541733 -767.7253417969
v -17.6264820099 17.1670570374 -805.4041137695
v -19.5109004974 -0.1471337974 -789.5551757812
v -20.6798744202 1.0333293676 -788.9398803711
v 4.8851556778 -18.4458160400 -764.8227539062
v -44.2270088196 8.9931030273 -798.8261718750
v -19.5059261322 -0.1728043556 -790.5663452148
v -36.3430023193 40.2926483154 -811.5142211914
v 15.8455667496 -20.7215175629 -755.9265136719
v -45.3613815308 20.4159889221 -812.0877685547
v -46.3266677856 21.0664100647 -812.9819335938
v -25.6233615875 6.0255651474 -800.3513793945
v -46.4782829285 20.9380836487 -812.1887817383
v -51.4854125977 26.4098453522 -818.0384521484
v -33.2960243225 4.7733588219 -794.0220336914
v -25.1788196564 4.4202165604 -791.6318359375
v -51.6034736633 22.5787849426 -808.8399047852
v -35.0876235962 7.8430986404 -792.6627197266
v -51.1240386963 18.3195610046 -803.6058959961
v -33.6701965332 11.9636411667 -800.5980224609
v -35.9084815979 14.4431905746 -801.2214965820
v 8.2787809372 -19.5038509369 -763.5388793945
v -35.0970649719 13.9517669678 -800.6524658203
v -36.8352928162 15.1232681274 -802.3043212891
v -26.2171516418 4.7435569763 -798.4991455078
v -35.2996673584 13.2176504135 -801.9733276367
v -26.1705894470 5.2342200279 -799.3073120117
v -16.8075199127 16.3559932709 -804.8698120117
v -19.5538482666 11.9079284668 -805.3251953125
v -36.6593780518 14.6098594666 -802.8289184570
v -39.9497299194 9.1488332748 -794.0496826172
v -20.7928142548 11.9158773422 -805.8234863281
v 17.5441913605 -20.6773643494 -754.9505004883
v 52.6949806213 -23.8849029541 -746.3187866211
v 52.5317153931 -23.5391178131 -745.8511352539
v 50.2285118103 -20.9967136383 -750.5543212891
v 50.5380516052 -21.0878143311 -749.7573242188
v 47.5151786804 -18.6026878357 -752.4031982422
v 43.2519950867 -15.3896694183 -752.1090698242
v 0.0185182430 -14.2925786972 -764.7968139648
v 42.6610679626 -15.4254159927 -753.7377929688
v -25.8700275421 4.0402030945 -796.3529663086
v 42.0800857544 -14.6074619293 -752.9146728516
v 40.8789863586 -13.5374383926 -753.7316894531
v -16.5932350159 15.2810802460 -804.9236450195
v 40.3469238281 -12.9805517197 -752.9810791016
v 48.2665786743 -20.1997146606 -753.7288208008
v 47.9231605530 -19.3902854919 -753.1911621094
v 46.7618598938 -18.1479797363 -753.0160522461
v -17.3962345123 13.9570512772 -805.3195800781
v 45.9625663757 -17.9785289764 -754.6957397461
v 42.0418090820 -15.2966547012 -754.4631347656
v 41.9819679260 -15.0484724045 -754.0018310547
v 40.4063301086 -13.8420438766 -754.7975463867
v 39.4013366699 -12.2109212875 -754.7868652344
v 39.3547325134 -12.2079515457 -754.0451049805
v 40.3566970825 -14.5412206650 -755.5772705078
v 47.9443473816 -21.2508563995 -755.5850830078
v 19.1661396027 -20.6707248688 -753.7908325195
v 44.5538291931 -17.1347007751 -755.3686523438
v 39.1414108276 -14.0054273605 -756.5663452148
v 8.0557031631 -18.3604621887 -764.6249389648
v 47.3090324402 -20.6792869568 -756.3263549805
v 7.5388779640 -18.6540184021 -764.6550292969
v 42.2117309570 -16.4745483398 -756.9085693359
v 39.2569465637 -14.3549919128 -756.9068603516
v -24.2835006714 6.5435023308 -800.9252319336
v 47.6181335449 -22.0520114899 -756.9125976562
v -23.4914932251 6.9094491005 -801.4120483398
v 18.6343135834 -20.8629207611 -754.5408325195
v 40.0926666260 -15.2477540970 -757.4216918945
v -15.9223527908 16.1228256226 -804.0582275391
v 38.1084403992 -13.4816770554 -757.3786621094
v 37.6555213928 -12.8574094772 -757.5228271484
v 40.6476440430 -16.5483169556 -758.8277587891
v 37.9576225281 -13.8948593140 -758.2229614258
v 37.0081825256 -13.0324068069 -758.7561645508
v 36.8852119446 -12.5723657608 -758.5631103516
v 2.2325708866 -15.6168394089 -769.1107788086
v 20.6728935242 -21.1784172058 -753.0941772461
v 39.3503379822 -16.2145175934 -760.0645141602
v 38.7467994690 -15.1791114807 -759.3055419922
v 35.7563018799 -11.6304655075 -760.0191040039
v 34.5393829346 -7.7307114601 -759.5368652344
v -24.5981597900 3.9206030369 -797.4955444336
v 40.9550437927 -18.6262931824 -761.1423950195
v 36.9091644287 -13.8075504303 -760.9179077148
v 35.7397346497 -12.0378055573 -760.6759643555
v 11.0062351227 8.4513454437 -772.2615966797
v 39.4078674316 -17.5443000793 -761.9426879883
v 19.7267379761 -21.1730632782 -754.0274658203
v 38.8266029358 -16.4847679138 -761.4138183594
v 36.4693069458 -13.5183906555 -762.1283569336
v -24.7877101898 3.7504131794 -796.9114990234
v 19.4809474945 -21.1751079559 -754.5398559570
v -0.6861590743 1.7785574198 -793.6584472656
v 34.7000465393 -10.3516044617 -761.6158447266
v 20.2792301178 1.4693328142 -768.3334960938
v 12.8385992050 7.7212710381 -771.7440795898
v 39.2239913940 -18.3459129333 -763.0050048828
v -51.3538513184 26.7518424988 -818.7294311523
v 32.1387290955 -4.5980882645 -763.3435058594
v 14.1032943726 8.1967926025 -773.9852294922
v 37.8950653076 -17.0183849335 -763.7948608398
v 29.8514862061 -0.6941456199 -763.3502197266
v 34.3370780945 -10.9480638504 -764.3563842773
v -22.3130664825 7.0570831299 -801.9262695312
v 33.3340415955 -9.0267162323 -764.2725830078
v 19.0490932465 4.6843061447 -768.9135131836
v 35.9049720764 -16.4811935425 -766.4887695312
v 34.7858695984 -13.3106050491 -766.1813964844
v -15.2244043350 15.3018789291 -803.7255249023
v 6.9170093536 -17.6397323608 -765.6319580078
v 6.5099525452 -17.7638149261 -765.7974853516
v -15.3738832474 15.0219907761 -803.8952026367
v 31.0081539154 -6.9543647766 -766.4711303711
v 31.0240230560 -6.4495992661 -765.9953613281
v -4.7657942772 -6.6980452538 -767.2825927734
v -4.5246934891 -6.4496870041 -767.4088745117
v 34.7154541016 -14.3678588867 -767.2141723633
v 32.4744796753 -9.0812358856 -767.0003662109
v 16.6519832611 7.5908856392 -769.3378906250
v -24.3411788940 4.7978510857 -798.9966430664
v 36.1940078735 -10.0559463501 -758.2730102539
v 30.5233211517 -6.9379162788 -767.4952392578
v 34.8529739380 -9.0302276611 -760.6306762695
v 12.2724189758 -19.3755836487 -762.3347167969
v -16.8816146851 30.2159519196 -808.5873413086
v -15.5193290710 30.1850833893 -807.9652099609
v 31.7506294250 -8.5517530441 -767.7652587891
v 30.0123825073 -6.4118309021 -767.7607421875
v -15.3599309921 29.7216682434 -808.0958251953
v 28.9607086182 -5.6797060966 -768.3292846680
v 29.4525260925 -5.8762083054 -768.0582885742
v 22.3851661682 -21.5067920685 -752.6102294922
v 29.2866077423 -5.2920503616 -767.9139404297
v -7.1132979393 -5.9339962006 -788.6388549805
v -26.1730079651 32.4345054626 -810.0769042969
v -27.7423400879 6.4073190689 -791.8806152344
v -15.2661733627 14.7341346741 -803.8087768555
v -15.8343524933 14.7494068146 -804.2702636719
v 30.1574802399 -7.7415828705 -769.3569946289
v 29.2671413422 -6.9445376396 -769.6385498047
v 26.8065586090 3.9259798527 -768.8228149414
v 25.8164863586 4.9911599159 -769.3666992188
v -16.0677909851 13.1612663269 -804.2331542969
v 24.6482276917 6.2174015045 -769.3364257812
v 25.1701278687 5.6632542610 -768.7568969727
v -49.6254425049 30.8533840179 -821.7241821289
v 27.9438686371 -5.9106497765 -769.8953247070
v -17.9254035950 11.8564014435 -804.5216674805
v 25.0915164948 5.5176720619 -770.4376831055
v 23.9264240265 6.8368182182 -769.8994140625
v 11.4650716782 6.3974828720 -770.6206054688
v 10.5680942535 5.9666237831 -770.0429687500
v 26.9161224365 -6.1515035629 -771.4966430664
v 27.4774723053 -7.2080869675 -772.0088500977
v 16.5976619720 7.0298070908 -773.8097534180
v 25.1348419189 -4.8645348549 -772.0492553711
v 15.8476266861 7.4434165955 -775.3916625977
v -0.8041035533 -10.2564229965 -770.9940795898
v 23.2305450439 -3.7651016712 -773.5994873047
v -24.2967777252 4.2700829506 -798.2562866211
v 18.8187751770 9.9503393173 -774.7445678711
v 23.8760871887 -6.1530818939 -775.7216186523
v 19.6359062195 3.6315979958 -768.0374145508
v 23.8775863647 -5.6247406006 -775.1907958984
v -21.0162391663 8.7582616806 -804.2766113281
v 23.0233039856 -4.5650391579 -775.1898193359
v 19.8439655304 -1.1176812649 -775.9846801758
v -3.1822955608 -6.8616285324 -768.2215576172
v 22.3911705017 -5.3539075851 -777.0479736328
v 22.2408638000 -4.8316941261 -776.7847290039
v 18.7061996460 0.4379968345 -775.4703369141
v -15.6876211166 2.6178822517 -798.5759887695
v 28.8930721283 0.9077203274 -768.9330444336
v 29.1875972748 0.2420203239 -768.8306274414
v 9.1402530670 8.6114492416 -776.9194946289
v 24.1078414917 -22.1783447266 -751.9849243164
v 25.5293712616 0.9867647290 -771.5125732422
v 26.3827762604 0.2118220627 -771.4495239258
v -7.6214590073 8.6583890915 -776.9957275391
v 21.7527694702 -5.8735275269 -778.1015014648
v -11.8271827698 17.4604244232 -797.1740722656
v -14.6585779190 15.8437471390 -802.7659301758
v 20.4627304077 -2.9754378796 -777.5743408203
v 19.5224456787 -2.1806647778 -778.1041870117
v 18.3130493164 -0.0600562803 -777.3081054688
v -29.5540962219 5.3591508865 -794.5339355469
v 28.4114742279 0.6813333035 -769.9802246094
v 9.5478744507 8.2234458923 -777.9393920898
v 27.7887363434 0.3751033843 -770.7946166992
v 8.3370895386 9.0512876511 -777.9110717773
v -23.6702842712 2.7391209602 -795.2995605469
v 15.3962182999 10.0715341568 -777.6254882812
v -26.9274864197 6.2885656357 -791.3289794922
v -24.0546188354 3.1629061699 -796.1071166992
v 16.5623188019 1.2695593834 -778.6293945312
v 17.7252330780 -1.1294991970 -779.9623413086
v 6.1304364204 10.2948045731 -780.0317993164
v 5.3284864426 11.2350063324 -779.5023193359
v 11.2319917679 6.1736288071 -780.3100585938
v 17.7575016022 -1.6504352093 -780.4943847656
v 13.5738687515 -19.5734844208 -762.1763305664
v -28.5410079956 5.5215592384 -794.1072387695
v 16.6667461395 -0.5872862935 -781.0187377930
v 13.8508338928 -20.3283214569 -761.5243530273
v 15.8481359482 0.9924883842 -780.4891357422
v 14.1417617798 -20.0320987701 -761.8134155273
v -11.3084030151 17.5542678833 -796.3906250000
v 15.2416324615 -20.1456451416 -761.2487792969
v 27.3754405975 0.1774387509 -771.1714477539
v 13.2758636475 3.9043765068 -780.7595214844
v 18.6604537964 -21.2349376678 -757.2842407227
v 11.5299301147 5.5162949562 -781.2760009766
v 19.6693801880 -21.2664699554 -756.1101684570
v 14.2157907486 2.0582361221 -781.8134765625
v 13.0730495453 3.6504218578 -781.5479736328
v -20.4442768097 7.1290326118 -802.6046752930
v 9.2482919693 7.3276557922 -782.1058349609
v 25.4970302582 -22.3302383423 -751.0888671875
v 2.3531477451 12.8028717041 -781.9226684570
v 2.1857180595 13.0137176514 -781.4755249023
v 26.0815525055 -22.8303928375 -751.3292846680
v 14.4929599762 0.2058363557 -783.4205932617
v 14.5193929672 0.9989099503 -782.6080932617
v -21.3098926544 5.1268062592 -799.7445068359
v 11.0266838074 5.2291402817 -782.8735351562
v 9.8066349030 6.6179671288 -782.5980224609
v 12.9836225510 10.0075016022 -772.6654663086
v -0.4309800267 -9.8322248459 -772.2531127930
v 13.0030288696 1.5293918848 -784.2062988281
v -22.4250087738 4.1666598320 -798.3589477539
v -0.2591048181 2.8837962151 -793.7999267578
v 11.1858148575 4.4475755692 -783.6672973633
v 9.6826076508 6.0347514153 -783.9343872070
v 15.4635372162 -19.2211570740 -761.6150512695
v -13.5043096542 15.4723787308 -801.7946777344
v 8.2906494141 7.5394020081 -783.9718627930
v 1.6766967773 6.2863020897 -793.0429687500
v 6.8899106979 8.6664857864 -784.2119140625
v 0.9082157612 12.8785591125 -784.5028076172
v 0.6772435904 13.2592086792 -783.9697265625
v -1.0606077909 14.7283000946 -783.7009277344
v 10.2901315689 4.1789865494 -785.2567749023
v 23.6662025452 -22.3893680573 -753.7339477539
v 8.7418699265 6.0313348770 -785.5142822266
v 25.0228557587 -22.6193752289 -752.0944824219
v 7.7002477646 7.5100889206 -785.0662841797
v -43.7116928101 28.8925514221 -820.3910522461
v -42.5564193726 28.3056507111 -820.1265869141
v 9.1758556366 4.9747157097 -786.0518798828
v -46.2548561096 30.2569904327 -821.0085449219
v 5.8399963379 8.5930175781 -786.3816528320
v 3.5660643578 6.5654897690 -791.0878295898
v 30.2707805634 -23.6616001129 -748.4135742188
v 5.3952717781 9.2176370621 -786.0402221680
v -22.4799861908 3.1269469261 -796.9756469727
v -4.2205076218 16.1484947205 -786.0265502930
v -45.6812438965 29.4586791992 -820.8284301758
v -43.7364768982 29.6154842377 -820.3130493164
v 3.0028989315 10.5511827469 -787.3919067383
v -3.9084882736 15.1268091202 -787.5521240234
v -5.4843854904 -7.3799142838 -767.1617431641
v -14.9753046036 12.0762910843 -803.3469848633
v -0.0294424314 -10.3581590652 -772.2759399414
v -44.9071884155 30.1920146942 -820.7186889648
v -42.2830581665 28.7392845154 -820.0059814453
v -5.8407878876 -7.6994709969 -766.9740600586
v 16.2549228668 -20.7137908936 -760.3315429688
v -41.7958145142 28.8711338043 -819.5211791992
v -41.1028480530 28.2387256622 -819.3935546875
v -17.8810253143 9.7954578400 -803.7333984375
v -18.2427883148 8.7344779968 -803.5721435547
v -40.9267959595 27.6492385864 -819.4542236328
v 5.4329137802 7.6423749924 -788.1638793945
v 4.6117577553 8.8094272614 -787.9061889648
v 29.5127925873 -23.7708663940 -749.5047607422
v 3.5984168053 9.8312788010 -787.8339843750
v 2.4820203781 10.5772895813 -788.1577758789
v -4.8215966225 15.6178750992 -788.6727294922
v -5.7264657021 16.7053852081 -788.1660766602
v -7.8927359581 -6.9574747086 -786.5297851562
v 28.6866550446 -23.4004878998 -749.5181884766
v -39.3838539124 26.5747470856 -818.8646850586
v -38.4849014282 26.0575237274 -818.6307983398
v -38.2193222046 26.7143764496 -818.4605712891
v -47.5652503967 31.3977832794 -821.1867675781
v -46.4652023315 31.6037025452 -820.4176025391
v 15.7185373306 8.1302843094 -770.1915893555
v 0.3343096375 -10.7189731598 -772.9333496094
v -23.2123908997 2.7917549610 -796.0839233398
v -47.0098037720 31.5771942139 -820.8347167969
v -45.1315727234 30.8377895355 -820.3181152344
v -42.7506484985 29.5019092560 -819.6044311523
v 15.0419788361 8.5593719482 -770.9375610352
v -5.7312154770 16.2157363892 -788.9898071289
v 17.5030193329 6.0924997330 -771.1105346680
v 1.4025739431 -12.4808921814 -771.8033447266
v -6.6617813110 16.5280323029 -789.7214355469
v -7.2850546837 17.3950977325 -789.2230224609
v -36.8455314636 25.7198104858 -817.9516601562
v -10.8561325073 16.4908714294 -797.5281372070
v 0.9186212420 3.4353554249 -793.2837524414
v -40.3378982544 28.4371490479 -818.5480346680
v -38.9066581726 28.0947093964 -817.6430664062
v 1.4055292606 10.2366685867 -790.0276489258
v -9.5486059189 18.6318912506 -790.6227416992
v -9.5497808456 18.7585525513 -790.0593261719
v -38.6512222290 27.3940715790 -818.2405395508
v 4.6128945351 4.4383058548 -791.2271728516
v -36.9510879517 26.3847503662 -817.8003540039
v -37.4258384705 26.9284076691 -817.7367553711
v -18.1490726471 7.6816215515 -803.0949707031
v -35.7061614990 26.3863201141 -816.8132324219
v -35.5340270996 25.0585746765 -817.2540283203
v -35.2554130554 25.5410537720 -817.0496826172
v 17.6702709198 6.5875120163 -773.1605834961
v -1.7383748293 11.8624200821 -791.6176147461
v -10.3277034760 18.8818302155 -791.4383544922
v -33.8376121521 24.3680973053 -816.6210327148
v -3.2958910465 13.0029373169 -792.0819091797
v -4.9401535988 14.2710552216 -792.3903198242
v -6.0124020576 15.0775146484 -792.6616210938
v -13.0869626999 14.5235567093 -802.1853637695
v -33.4701194763 24.7725658417 -816.3037719727
v -17.6308860779 8.2262048721 -803.1679077148
v -3.8240346909 12.4002256393 -793.4710083008
v -8.0416517258 -7.2729358673 -784.6987915039
v -4.9940886497 13.1935749054 -794.0015869141
v -5.9445796013 14.7255544662 -793.2271118164
v -7.8130202293 16.1355743408 -793.9432983398
v -40.2252845764 29.4436073303 -816.9558105469
v -8.7312440872 16.2551803589 -795.1452636719
v -8.1968832016 15.2755384445 -795.8690185547
v -36.6235351562 10.2566862106 -797.1696777344
v -19.4769592285 5.7530455589 -801.2149047852
v -37.2992935181 10.4576454163 -796.4468994141
v -37.5422248840 9.9305067062 -797.4163818359
v 18.4030742645 2.7293901443 -768.3739013672
v 8.9939374924 9.3268671036 -775.2435302734
v -38.6030235291 9.9029121399 -797.7949218750
v -11.8640279770 13.4831981659 -801.5593261719
v -11.8557462692 12.9332075119 -801.6652221680
v 23.6533718109 -22.5024356842 -754.5378417969
v 24.9957637787 -22.7273406982 -753.2233886719
v -39.6598968506 10.5151262283 -797.9212036133
v -3.7545166016 9.2975807190 -796.5017700195
v -12.6294679642 13.4617433548 -802.1050415039
v -36.0248718262 9.7636175156 -797.6771240234
v -41.2021217346 11.5355863571 -798.1744995117
v -31.9369583130 38.1538085938 -812.6751098633
v -31.9443759918 37.6116485596 -812.5421752930
v -31.2412319183 37.7539062500 -812.6375732422
v -21.9211158752 1.8052775860 -794.8328857422
v -7.4433469772 -5.0130310059 -789.9781494141
v 16.6920928955 6.7063364983 -772.2463989258
v 1.1166523695 -11.2994670868 -772.4419555664
v -31.1226367950 36.7941627502 -812.5402221680
v -30.7452011108 36.9618034363 -812.6599731445
v -30.6233749390 36.3579139709 -812.3374023438
v -30.0257511139 36.4946708679 -812.3751220703
v 10.4559593201 8.5796337128 -772.9677734375
v -25.3218269348 31.9975128174 -809.7467041016
v -21.9694747925 1.5769374371 -793.7680053711
v 11.6657838821 -14.6195669174 -760.4425659180
v -24.5543727875 32.0975685120 -809.4160156250
v -15.7904434204 24.8807220459 -807.2691040039
v -16.5977325439 24.8185310364 -807.1322021484
v -15.4344797134 20.4293613434 -796.6892700195
v -25.1705894470 31.5219879150 -809.5786132812
v -24.6888790131 31.6934604645 -809.6632690430
v -11.4675550461 13.9468708038 -800.9937744141
v -21.2596263885 29.9210071564 -809.7702636719
v -22.1110267639 30.4213123322 -809.8414306641
v -21.4052944183 30.5995082855 -809.7965698242
v -34.1889495850 10.7996854782 -797.8594360352
v -34.7804946899 11.3225498199 -797.6215209961
v -19.0573501587 29.8456382751 -809.3861694336
v -55.1534919739 32.6427917480 -823.4326782227
v -51.0643043518 22.2997646332 -806.7552490234
v -56.3624916077 32.9471893311 -824.0437622070
v -40.6355361938 10.9989891052 -799.3228759766
v -41.5377693176 11.7236328125 -799.1958007812
v -14.9469413757 19.1533908844 -797.4207153320
v -31.6305198669 8.9148015976 -798.2445068359
v -11.5607481003 15.6116762161 -799.2985229492
v -31.1903591156 8.1518640518 -797.3298339844
v -12.3644466400 16.2632274628 -799.2979736328
v -13.1543083191 17.3868255615 -798.5056762695
v -15.4752206802 18.9196968079 -799.0522460938
v -30.7541503906 8.0871038437 -797.7056274414
v -30.3833370209 7.7603673935 -797.8709716797
v -17.4043292999 29.8774433136 -808.9098510742
v -30.3648223877 37.5635757446 -812.2786254883
v -21.1726665497 1.1875061989 -793.9396362305
v -19.9309196472 3.7892136574 -798.2542724609
v -13.6964321136 16.5899238586 -800.1049804688
v -14.7895631790 17.5568809509 -799.5740966797
v -15.3644742966 17.8036365509 -800.0338134766
v -16.0560016632 29.4138336182 -808.4739379883
v -29.4364738464 36.7437820435 -812.0447998047
v -29.6080608368 35.5984725952 -811.7154541016
v -29.3202152252 35.7980651855 -811.9673461914
v -11.5709848404 14.7608213425 -800.3635253906
v -14.6967153549 16.9591274261 -800.5492553711
v -28.6721725464 35.9371185303 -811.6720581055
v -28.2076587677 35.1522026062 -811.3741455078
v 34.5551338196 -27.6317691803 -763.2964477539
v 9.5458059311 -15.6105508804 -766.6973876953
v -28.3173732758 36.2139549255 -811.2569580078
v -15.9138631821 24.0936603546 -806.5891113281
v -20.5941314697 1.3594318628 -794.8245849609
v -23.2747287750 23.4799156189 -803.0329589844
v 13.5073041916 9.4956836700 -778.8972167969
v 14.6647424698 -18.7906703949 -762.3608398438
v -22.6592197418 23.4632415771 -802.6653442383
v 14.0168905258 9.0308685303 -778.3670043945
v 16.2508049011 7.9247345924 -777.7763061523
v 14.1244134903 -18.6875228882 -762.5246582031
v 13.8642902374 -18.8122863770 -762.4419555664
v -16.6602840424 23.6654205322 -806.2078247070
v -26.4704952240 24.3024883270 -803.4226074219
v 14.4368915558 -18.4223613739 -762.9049682617
v -21.0975036621 0.9418101907 -792.8550415039
v -17.6854076385 23.7773075104 -806.0260620117
v -55.2455368042 33.3433036804 -824.0653686523
v -27.3939132690 34.3928375244 -810.8615722656
v -26.6486110687 34.3421096802 -810.2583618164
v -27.3453674316 35.1227340698 -810.7951049805
v 27.0977306366 -23.3666324615 -752.6179199219
v -27.4966163635 35.6885261536 -810.6959228516
v -27.3442020416 35.8491020203 -810.1841430664
v 1.4714043140 -11.5013351440 -772.9957885742
v 1.1851562262 -11.5551071167 -773.8302612305
v 18.6631984711 2.5157065392 -768.4180908203
v 10.9316825867 -16.3166446686 -762.8005371094
v -27.2840213776 33.3965454102 -810.6574096680
v -3.5856478214 -4.2957835197 -768.5998535156
v 5.3557739258 -8.4622020721 -786.0634765625
v -26.6334514618 33.1417770386 -810.5459594727
v -10.7720794678 12.8662872314 -800.8292236328
v -30.4058284760 36.4298400879 -810.1525268555
v -33.0489082336 36.9275207520 -806.6890258789
v 2.9448428154 -13.3957519531 -770.1253662109
v -15.8552646637 8.4474906921 -802.6005859375
v -32.9378738403 36.4737777710 -805.9317016602
v -33.5687561035 37.0321044922 -806.1918945312
v -13.9854555130 28.8317794800 -807.3743286133
v -14.2603740692 29.3501014709 -807.4605712891
v -3.3884851933 -0.3173790276 -794.4581909180
v -14.2501258850 29.9161949158 -807.0023193359
v -15.5162401199 30.6246395111 -807.5172119141
v -60.9337234497 36.7656326294 -827.2194824219
v -60.3325347900 36.5800056458 -827.2811889648
v -10.2008905411 14.2482528687 -799.3040771484
v 15.4848690033 -18.8171520233 -762.4830322266
v -16.0687923431 6.6688385010 -802.2556152344
v -57.9122314453 34.8561096191 -826.3110961914
v -56.0486869812 35.1518554688 -825.6257934570
v -56.4347915649 35.3944549561 -825.8346557617
v 14.8330945969 -18.6002445221 -763.3526000977
v -16.8752479553 5.9477682114 -801.9876708984
v -55.0171928406 35.0150833130 -824.8108520508
v -54.2685585022 34.4474296570 -824.4444580078
v -53.3361053467 33.9254302979 -823.8681030273
v -19.8244686127 25.8937797546 -804.4381713867
v -53.2675018311 30.6699810028 -819.3718261719
v -15.1957740784 7.4288697243 -802.0613403320
v -15.0488634109 6.4649209976 -801.8668823242
v -50.7879295349 33.1474952698 -822.5317993164
v -51.2301902771 32.8932037354 -822.7540283203
v -18.4972076416 3.4186129570 -798.2683715820
v 26.2803878784 -23.7403125763 -754.7731933594
v -49.1040000916 32.5881958008 -819.1235961914
v 2.1536083221 -12.0243482590 -773.1437377930
v -20.0438022614 1.5060811043 -795.3049316406
v -49.1573677063 32.3747444153 -821.8497924805
v -19.7224292755 2.0735020638 -796.1846923828
v -48.2679786682 31.8338527679 -821.4541625977
v -48.4841346741 31.5303211212 -821.5662841797
v -43.4897155762 30.1716194153 -815.5498657227
v 2.3887434006 6.8578395844 -792.1106567383
v -43.3247642517 15.1456651688 -800.5272216797
v 33.6076354980 -10.3857488632 -765.9079589844
v -28.2386112213 25.3269557953 -807.3778686523
v 35.5721282959 -9.8530445099 -759.5371093750
v -15.4947595596 17.4555110931 -801.2110595703
v -18.7036571503 18.7371959686 -805.0366210938
v -16.4221229553 17.6891269684 -802.9963989258
v 40.0970649719 -30.7291488647 -744.2003173828
v -17.6451988220 17.9423618317 -804.5975341797
v 13.8675374985 6.1669898033 -770.3308105469
v 11.7093505859 -17.2437515259 -766.4057006836
v -17.2253265381 4.2889652252 -800.1541748047
v 19.1381454468 2.6395823956 -767.2470703125
v 9.6122169495 9.1312026978 -775.1710205078
v -20.9600162506 0.7958989739 -791.3166503906
v 9.5814332962 -16.2657642365 -768.0881347656
v 11.3669090271 8.0536127090 -775.0211181641
v 12.1056528091 7.4248147011 -774.8229370117
v 33.5096931458 -6.8914713860 -762.4331054688
v 34.6087608337 -8.2505769730 -760.6720581055
v -19.8362331390 0.3319859803 -792.9084472656
v 15.3161258698 -19.3843364716 -764.3633422852
v 0.0817193761 11.8970804214 -789.2201538086
v -2.0855801105 8.7051382065 -795.2964477539
v -8.9831361771 14.2488193512 -797.9734497070
v 33.2638587952 -8.2931146622 -763.5312500000
v 2.1969740391 -12.6436309814 -774.9666137695
v -4.6764650345 -1.8577624559 -794.2766113281
v 3.2399725914 -12.9573249817 -773.3104248047
v 4.9475660324 -13.9164505005 -771.9178466797
v 20.7272205353 -14.5923233032 -753.8342285156
v 35.5291328430 -12.4729919434 -763.0440673828
v 15.2249231339 3.2324304581 -777.4876098633
v 30.8414649963 -5.0909657478 -759.1181030273
v -4.8682298660 -0.7576571703 -795.0185546875
v 7.5892152786 -15.3175659180 -769.8197021484
v 29.4053077698 0.2925383151 -766.6339721680
v 36.1100463867 -15.4142322540 -765.3912353516
v 37.2739372253 -15.2113370895 -762.7182617188
v 30.3334236145 -1.3826588392 -765.9648437500
v 31.6595249176 -3.6441571712 -764.3518066406
v 13.6326360703 -18.5105495453 -765.6032104492
v 36.1037712097 -14.3650836945 -764.3333740234
v 27.3466625214 -4.8653755188 -768.7828369141
v -10.7880878448 9.7464799881 -800.9789428711
v -30.0837039948 7.0882039070 -798.9860839844
v 26.5746841431 -4.9243135452 -770.1819458008
v 32.3119201660 -11.7184219360 -769.3627319336
v 33.3439750671 -6.1953949928 -762.2060546875
v -2.8594181538 1.7769643068 -794.8507690430
v -11.5869960785 9.9875659943 -801.4020996094
v 23.1464042664 1.3246470690 -765.2332153320
v 22.0667114258 1.3833924532 -765.5020141602
v -31.4145507812 8.3942594528 -799.7895507812
v 22.3549308777 0.3453804851 -764.1425781250
v 20.7772808075 2.2383787632 -766.4724731445
v -12.3973646164 8.6470088959 -801.2319335938
v 5.9115443230 -14.7372541428 -772.3195800781
v 19.7341423035 2.1456251144 -766.5064697266
v -17.1028232574 2.3387465477 -797.5239868164
v 11.3094253540 -17.5849399567 -768.2118530273
v 38.9510574341 -11.7955026627 -755.1104125977
v 15.4359359741 -19.8114929199 -765.3541870117
v 26.9497718811 0.2867242992 -771.4956665039
v 18.6585159302 2.3635218143 -767.1398925781
v -9.2759151459 13.1961231232 -799.2955932617
v 40.3376502991 -31.6296100616 -745.7927856445
v 36.4276161194 -10.0914554596 -757.6921997070
v 37.4996566772 -11.1357584000 -756.9018554688
v 37.5896949768 -10.8975315094 -756.3496704102
v 29.6716594696 -0.1448044181 -767.5361938477
v 29.9081993103 -0.5989813805 -767.5220336914
v -37.8770904541 15.3384017944 -803.9462280273
v 10.2335557938 5.5722002983 -769.9168701172
v 22.8257865906 -9.3449192047 -757.0046997070
v -32.9836349487 10.6676902771 -800.7597656250
v -19.8263015747 27.5738506317 -805.3128051758
v 13.2239885330 9.8971109390 -778.8453369141
v 14.2368049622 9.2238664627 -779.1556396484
v -11.3897686005 -5.4817953110 -784.7779541016
v -2.6215896606 6.5049028397 -773.9933471680
v 27.3236026764 -16.7506504059 -751.7558593750
v 43.2589492798 -29.7202987671 -741.8744506836
v -15.3114643097 5.1414861679 -801.3258666992
v -32.7843093872 8.9251804352 -792.0437011719
v 38.0344963074 -28.7623615265 -744.2785034180
v -15.9571084976 3.9407179356 -800.1665039062
v -6.2567129135 -8.2200851440 -782.3096923828
v -34.3610534668 7.1370835304 -792.6416625977
v -4.9693531990 -8.7880868912 -781.0202636719
v 16.5208168030 7.2221255302 -769.8441162109
v 20.2122116089 2.8674237728 -768.2763061523
v 13.5805835724 -13.6255931854 -756.6273193359
v 12.3788299561 9.2057504654 -774.8469238281
v 18.4011821747 5.5306229591 -770.1330566406
v 38.7814598083 -31.3274631500 -747.6049194336
v -18.2552566528 -0.2702917159 -793.4195556641
v 12.7996721268 -18.3369731903 -767.2486572266
v 40.5455207825 -32.2658805847 -747.7020263672
v -28.9866218567 5.7247486115 -795.5568847656
v -23.7623996735 2.5583915710 -793.2039794922
v -18.3795795441 -0.5721781254 -792.4440917969
v -9.7500381470 -6.3494620323 -783.7293701172
v -35.5923805237 13.3185930252 -803.0382080078
v 0.0847370550 -5.9458565712 -763.5960693359
v -7.6745786667 12.9219703674 -797.7137451172
v 38.4917564392 -31.8880958557 -751.5252075195
v -36.0708961487 13.6093959808 -803.6180419922
v 38.5552520752 -31.8705348969 -750.8113403320
v 35.2313499451 -30.2580661774 -751.8397216797
v 33.2835311890 -29.0551567078 -755.3422241211
v -35.4512481689 13.6592931747 -801.4052734375
v 30.6519641876 -27.5172576904 -756.5637207031
v 29.8138580322 -27.2988471985 -758.4941406250
v -11.3340282440 -5.4323859215 -786.2215576172
v -17.8732070923 1.1217136383 -795.6904296875
v 30.5407581329 -27.6041202545 -758.3750000000
v -7.8351340294 -7.3670072556 -782.1178588867
v 28.4754924774 -26.6555824280 -759.5962524414
v 29.5315093994 -27.1857471466 -759.2844848633
v 30.6262817383 -27.5228958130 -760.0689697266
v 25.0007381439 -25.0781269073 -762.1217651367
v 26.1418857574 -25.6282539368 -761.3953857422
v -8.8782644272 -6.6849589348 -786.5379028320
v 42.2588729858 -32.5295486450 -745.0363159180
v 43.2534599304 -32.7904129028 -744.1823730469
v -30.9220809937 9.1441030502 -791.8950805664
v 22.7375164032 -24.0534210205 -763.2846069336
v -8.5244960785 12.3634338379 -799.0698852539
v -36.4266662598 13.2853670120 -804.6872558594
v -12.8184671402 6.0794415474 -800.7389526367
v -54.0279693604 33.8179626465 -824.0877685547
v 18.2552890778 -21.7471904755 -765.3925781250
v 18.3427047729 -21.7449016571 -764.6599121094
v 17.3035163879 -21.2419338226 -765.7100219727
v -33.2495613098 13.9395570755 -798.2264404297
v -33.1916503906 14.0028209686 -797.6765136719
v -8.9664011002 -6.7549953461 -786.0964355469
v -6.2642712593 -7.3293571472 -777.8518066406
v -38.2648658752 17.2490253448 -802.8890380859
v -0.7453968525 -11.1798963547 -778.4362792969
v -31.3597984314 7.9100346565 -801.1508178711
v -36.5427474976 15.6811332703 -801.6910400391
v -35.1803436279 14.7487983704 -800.4365844727
v -8.7120475769 11.0901460648 -799.6756591797
v -48.6849517822 18.7861576080 -805.6288452148
v -56.7781524658 36.7785263062 -823.8842773438
v -48.2268981934 19.4774303436 -806.1661376953
v 5.5956525803 -14.8513069153 -773.9147949219
v -55.7725753784 36.0643348694 -822.9118041992
v -54.2616119385 35.2182083130 -822.1001586914
v -52.9760780334 34.2676200867 -821.1302490234
v -51.9680099487 33.7331924438 -820.5235595703
v -6.5290064812 13.1857566833 -796.1205444336
v -27.7168216705 22.4252223969 -800.3449707031
v 16.0703983307 7.1350059509 -772.1547241211
v 17.0842990875 7.1143369675 -774.2136230469
v 13.9859533310 8.0621652603 -775.2639160156
v 13.0785989761 8.3300743103 -776.4180908203
v -34.8701171875 12.0804166794 -803.5628051758
v -3.9947390556 -2.9987263680 -767.3925781250
v -4.1625947952 -3.1850891113 -766.6683959961
v -9.1439590454 -6.6173896790 -784.7819213867
v -30.6096611023 19.1654968262 -797.8375244141
v -31.0112895966 19.7108478546 -799.0980224609
v -31.6001434326 19.4691200256 -799.0799560547
v 56.3072052002 -31.8866424561 -738.3467407227
v -4.6592202187 -9.1504945755 -782.0086059570
v -17.1724777222 -0.4837756455 -793.6278686523
v 55.7409362793 -32.4635963440 -737.7880249023
v -54.7804183960 34.1953315735 -824.4796752930
v -17.9044399261 -0.7282380462 -792.6895751953
v -45.6697616577 10.6380910873 -799.8520507812
v -49.8670463562 14.7018985748 -804.6956787109
v -49.2460594177 23.1395473480 -808.8587036133
v -48.9069595337 22.9496784210 -808.0153198242
v -17.7066841125 -1.0571480989 -791.6574707031
v -39.3775138855 10.8919210434 -795.0748291016
v -29.8485355377 19.7885627747 -798.7214965820
v 56.2364196777 -30.5370330811 -738.8253173828
v 56.2757606506 -29.5055389404 -739.7005004883
v 56.5526657104 -30.6308517456 -739.2743530273
v 56.3209686279 -29.1123790741 -740.7594604492
v 55.1404685974 -26.8900184631 -741.5233764648
v 45.4180603027 -32.9050064087 -742.5749511719
v 55.7015266418 -28.1515598297 -741.8464355469
v 55.7269172668 -27.8208980560 -741.4694824219
v 54.4666633606 -26.2516193390 -742.8614501953
v 49.6416969299 -20.2007427216 -747.1279296875
v -38.8552818298 15.1076831818 -806.2207031250
v -9.7395038605 8.4240655899 -800.0477905273
v 43.7525062561 -15.6450061798 -751.0797729492
v -25.3513317108 23.2934665680 -800.2346801758
v -26.1189727783 23.2435894012 -800.2360229492
v -15.1900806427 22.5404663086 -804.9641723633
v 55.3199157715 -28.6472549438 -742.9379882812
v 54.5897865295 -26.8275566101 -743.3592529297
v -35.2359428406 12.0514001846 -804.3754272461
v 53.9049453735 -25.4711093903 -743.9140625000
v 53.4532051086 -24.9874858856 -744.9551391602
v -10.8165912628 6.7622098923 -800.0074462891
v 53.8603324890 -25.8865566254 -744.6959838867
v -32.0835113525 8.7397193909 -801.9943847656
v -32.4337348938 9.3683719635 -802.2543945312
v 37.1039962769 -10.4426403046 -756.4002685547
v 23.5803642273 4.3752784729 -766.5459594727
v -15.8344430923 1.2914619446 -796.6295166016
v -10.0328645706 -6.1487178802 -786.5879516602
v 49.9847831726 -20.4478225708 -747.6258544922
v -5.6504483223 -8.6045207977 -783.4407958984
v 47.3229408264 -17.9273948669 -750.3710327148
v 46.7881355286 -17.6046295166 -750.0593261719
v 39.4958381653 -12.7440385818 -755.3128051758
v 35.3161506653 -8.7788019180 -758.7468261719
v 54.4688949585 -28.0990715027 -744.6533813477
v 6.9645829201 -15.6665143967 -773.3455810547
v 38.5211105347 -11.9417819977 -756.0946044922
v 37.7115783691 -11.9738931656 -757.1355590820
v 10.6474256516 -17.4836368561 -769.8893432617
v 53.7442779541 -26.5957050323 -745.4986572266
v 51.9528312683 -22.9303970337 -747.1216430664
v 12.3827610016 -18.5110263824 -769.0770263672
v 36.5057678223 -10.6398754120 -758.2219238281
v 34.9074592590 -8.5830307007 -760.0742187500
v -5.8923349380 12.1254997253 -796.3864135742
v 33.9541435242 -6.6596102715 -761.1423950195
v 33.9280509949 -6.4758205414 -760.4258422852
v 32.8509788513 -5.0507464409 -761.1758422852
v 53.4445152283 -27.3149528503 -747.3068847656
v 52.9440345764 -25.4198608398 -746.7883300781
v 44.8195838928 -16.5376148224 -753.2022094727
v -36.6953620911 13.2392406464 -805.5244140625
v 52.3232460022 -25.2087364197 -748.4821166992
v 52.2743606567 -23.8241214752 -747.8340454102
v 36.2510375977 -12.4576873779 -759.7604370117
v 51.7597427368 -23.1653118134 -749.0495605469
v 51.7443046570 -22.7316913605 -748.6793823242
v 28.6806468964 1.6175336838 -765.6545410156
v 53.1696128845 -27.0462703705 -748.1267089844
v 53.1612548828 -27.5360088348 -748.2333374023
v 50.9834823608 -21.9618701935 -750.2135009766
v 32.1961059570 -5.6168928146 -764.0481567383
v -26.0947856903 24.3810501099 -803.9890136719
v -33.3983230591 10.0128498077 -803.6128540039
v -2.5776481628 -10.2595167160 -780.5168457031
v -2.2945101261 -10.3749904633 -781.0904541016
v 52.6984024048 -26.5661201477 -748.9196777344
v 1.1335777044 -12.3146972656 -777.6972656250
v 31.7051010132 -3.9616382122 -764.7306518555
v 31.0600471497 -2.5506625175 -765.4714965820
v -8.3084554672 17.1788024902 -792.0991821289
v -6.9261288643 11.6254367828 -797.9685058594
v 3.5947334766 8.6927957535 -789.2293701172
v -15.3663635254 21.1446685791 -798.3057861328
v -6.6964521408 10.7973651886 -798.2049560547
v 50.3131675720 -21.7783508301 -751.3395996094
v 6.2110333443 -15.3232545853 -774.3634643555
v 33.8421554565 -9.3610458374 -763.2781982422
v 33.9653549194 -8.8276548386 -762.4299316406
v 17.8299255371 7.3697719574 -776.3010864258
v -44.0553016663 18.4134273529 -800.9523315430
v -46.5975685120 15.3126621246 -802.1393432617
v 15.4614839554 -20.0191841125 -766.6463623047
v 52.0155677795 -26.8439483643 -750.4907226562
v 40.2885398865 -31.9734382629 -746.8541259766
v 27.9234275818 2.6424977779 -768.0054931641
v 20.7715263367 8.6811943054 -774.1176757812
v 15.9943008423 9.1359634399 -778.3336181641
v 18.6362056732 8.1759166718 -776.2803344727
v 50.9857292175 -25.0813159943 -751.6334228516
v 4.5717496872 -14.4074974060 -775.5569458008
v 51.0255126953 -23.8128585815 -751.2178955078
v -15.2630214691 -0.9609656334 -793.5098266602
v 9.1329050064 -16.8905830383 -771.9937133789
v 9.2450952530 -16.9897155762 -772.5465698242
v 49.8148498535 -21.7798919678 -752.3986206055
v 23.0194168091 7.3665642738 -771.9977416992
v 13.8115482330 -19.1519660950 -767.7927856445
v -15.2713546753 20.9621486664 -798.9531250000
v -7.7839388847 8.4747047424 -799.1002807617
v 56.5727195740 -32.0399398804 -739.3264160156
v 56.5578422546 -32.1601486206 -738.6687622070
v 56.2918205261 -32.5162963867 -739.4536132812
v 48.8964347839 -20.6880989075 -752.9747924805
v -9.2140760422 -5.9265952110 -787.9741210938
v -13.5812816620 2.4281613827 -798.9806518555
v 50.4085693359 -23.6284675598 -752.4051513672
v 44.8693237305 -17.7803516388 -756.1068115234
v 48.0598983765 -33.0124244690 -740.9901123047
v 25.1519451141 4.9447212219 -771.4660034180
v 16.2678699493 2.4839301109 -776.5868530273
v 17.5785083771 9.5025548935 -776.5328369141
v -15.7810869217 22.4613380432 -799.1219482422
v 28.0004863739 2.1142048836 -769.3009643555
v 28.0899353027 1.7410224676 -769.6893920898
v -7.1527466774 -2.3690221310 -793.8746948242
v -5.3557710648 11.0712394714 -796.6665649414
v 28.7649612427 -0.0511338525 -769.5952758789
v 51.2033500671 -26.7691726685 -752.1487426758
v 49.5525550842 -22.8647117615 -753.7280883789
v 10.6341991425 -17.7821216583 -771.2625122070
v 51.3097381592 -26.2320899963 -751.8131103516
v 50.3423347473 -26.1118278503 -753.7802124023
v -15.3276309967 -1.9256045818 -792.1054687500
v 50.2128601074 -24.9087238312 -753.6636962891
v 12.4831905365 -18.7544422150 -770.6760253906
v -1.7553508282 3.6512970924 -795.0193481445
v 49.2782173157 -23.6785144806 -754.7500000000
v 46.9389915466 -19.9345207214 -756.1043701172
v 17.1204586029 -21.1101665497 -766.3922729492
v 42.7114677429 -32.8628463745 -745.6123657227
v -14.9373817444 22.4146633148 -799.9861450195
v 43.8121566772 -33.0423889160 -744.4591674805
v 44.3232650757 -33.1765594482 -745.2313232422
v -5.6809620857 10.5376768112 -797.4340820312
v 33.9736099243 -11.9955482483 -766.7167968750
v -15.7869262695 17.4152126312 -802.2107543945
v -15.8496417999 17.8580112457 -801.7227783203
v 0.3138796091 6.9098291397 -794.0479736328
v 32.9449996948 -11.1937999725 -768.0402221680
v 31.7805213928 -10.1248960495 -769.0913696289
v -14.7165174484 25.9164829254 -802.4368896484
v 25.4904899597 -6.9515023232 -774.1330566406
v 44.5908546448 -33.1099357605 -743.9114379883
v 29.6718482971 -11.4482917786 -772.2235107422
v -11.8092279434 2.3977665901 -798.9150390625
v 9.5258464813 3.3845467567 -787.1231079102
v -57.6965637207 37.1407203674 -824.1103515625
v -47.2470436096 14.2160930634 -803.6226196289
v -44.4735832214 14.3036842346 -801.6412963867
v -35.1264495850 11.7658510208 -804.9109497070
v -58.9008941650 35.9012451172 -826.8827514648
v -55.7642974854 36.4273757935 -823.6336059570
v -52.6865310669 32.3059349060 -819.8417968750
v -54.5961036682 35.6249885559 -823.8270874023
v -15.8783512115 -2.0450057983 -791.5452880859
v -51.4928627014 34.1558570862 -820.8422851562
v -48.3427429199 27.9754772186 -815.1279907227
v -49.6507492065 33.1103248596 -819.7189941406
v -44.6427078247 25.8828945160 -811.5325927734
v -33.8990173340 10.5241775513 -804.3692016602
v -49.4068336487 33.4969100952 -820.4197387695
v -48.8663597107 33.2937431335 -820.4832153320
v -45.9094963074 30.0210628510 -816.2660522461
v -46.2891273499 31.6351222992 -817.8454589844
v -47.8643188477 32.7807388306 -819.3129272461
v -15.2704000473 -2.6084406376 -790.6611328125
v 6.2335906029 10.6592960358 -778.3662109375
v 5.6354665756 -14.8060770035 -776.2026977539
v 14.3559608459 -19.6432781219 -768.8632812500
v -49.6991806030 31.6148891449 -822.0382690430
v 14.6777763367 -19.8372669220 -769.7117309570
v -42.0001296997 29.5983581543 -814.6704711914
v -42.0589714050 30.3494148254 -817.0915527344
v -10.2110891342 3.3375554085 -798.7511596680
v 15.5438995361 -20.2003803253 -768.5639038086
v -32.8073730469 38.4443740845 -812.4703979492
v 46.1854476929 -33.1943283081 -743.3889160156
v -13.7767782211 14.5690269470 -802.7758178711
v -14.7969017029 28.8050746918 -807.9285888672
v -22.6375675201 30.2492866516 -809.7642211914
v 47.5044898987 -33.1693000793 -742.3252563477
v -23.1889381409 29.9399604797 -809.2192993164
v -22.7216339111 29.7471675873 -809.1522216797
v -1.2247049809 4.7752351761 -794.9566650391
v -18.9674892426 29.3512153625 -809.2383422852
v -18.1630039215 29.5233821869 -809.2346801758
v -4.1003932953 -9.4473485947 -782.3392944336
v 6.5145883560 -4.5171508789 -788.0762329102
v 56.6837959290 -30.7996406555 -739.6708984375
v 49.9641914368 -33.1546401978 -739.6118774414
v 10.9991188049 -3.9839026928 -785.9321289062
v 56.4884490967 -29.9496498108 -740.8562622070
v 56.6544494629 -30.1488285065 -740.4002075195
v -5.9757223129 9.4476203918 -798.0098876953
v 51.3955612183 -33.0488548279 -738.2304077148
v -1.1488133669 -11.1454248428 -771.5027465820
v -1.7448483706 -10.8571996689 -771.0717163086
v -12.0572986603 1.0950119495 -797.7899169922
v -0.7164677382 -10.8926200867 -771.6069946289
v 11.7537059784 10.2060012817 -774.6834106445
v 51.2743415833 -33.3953933716 -738.8237915039
v -2.5561668873 -13.5657052994 -770.1356811523
v 17.5617370605 -10.6778812408 -780.3417358398
v 14.2643899918 8.4644336700 -772.7252197266
v -49.0497970581 26.9079265594 -819.4382934570
v 0.7865269780 -12.2224016190 -771.7644042969
v -2.9923946857 -13.2299737930 -769.5308837891
v -34.0926284790 10.9904403687 -805.4321289062
v -2.9582955837 -12.7863206863 -769.6510009766
v -13.3863353729 -0.5740583539 -794.7901611328
v -3.0143907070 -13.3866901398 -768.7462158203
v 17.0373783112 -13.8512115479 -779.6565551758
v 14.4537792206 9.4233541489 -779.1707763672
v 19.0651111603 -6.7376527786 -780.5293579102
v -2.3341064453 -14.0837192535 -768.5397949219
v 34.0009880066 -7.1276941299 -761.5952758789
v -6.0186295509 6.8146109581 -797.9309082031
v 12.5259675980 8.7181415558 -775.9064941406
v -14.5470046997 -2.8139760494 -790.8457641602
v 56.1876754761 -31.6468448639 -740.7653198242
v -9.0502319336 -4.9404745102 -789.7086181641
v 14.5727844238 -18.0163211823 -774.0309448242
v 3.0465500355 -16.7920513153 -766.9442749023
v 14.3601379395 5.7930684090 -772.8408813477
v 3.5337965488 -17.4070930481 -765.9716186523
v 52.6853942871 -32.9528045654 -737.9370727539
v 12.0883378983 7.9928984642 -773.5596313477
v 52.7493629456 -33.5770492554 -738.2667236328
v 21.2600479126 -20.5340919495 -773.3056030273
v 52.7591133118 -33.8405609131 -738.6825561523
v -13.7784652710 -1.7773239613 -792.8663940430
v 24.9868488312 -19.1523017883 -774.1440429688
v 19.4119319916 6.4008164406 -772.5404052734
v 20.0745315552 6.2532367706 -772.6004028320
v 53.8348541260 -33.2317237854 -737.9284057617
v 13.6500587463 -19.2029285431 -770.9214477539
v 20.7915096283 5.8112921715 -772.5513916016
v -6.5480685234 5.6705937386 -797.9053955078
v 54.6307792664 -28.9501037598 -744.7214355469
v 26.8428497314 -14.1134653091 -774.0651855469
v -7.5863142014 5.7652478218 -798.3617553711
v -11.5587453842 1.3837561607 -798.1463012695
v 19.3061485291 -22.1309585571 -765.8733520508
v 24.9004364014 -21.7423801422 -772.3103027344
v 20.7594833374 -22.9596691132 -764.8314819336
v 21.6082229614 4.7208848000 -771.9891357422
v 23.1269226074 3.3121409416 -772.0578613281
v 33.9962272644 -29.4950199127 -754.1531372070
v 15.0621700287 5.6770033836 -770.3790283203
v 19.4939079285 1.4609905481 -768.7953491211
v 17.8285560608 2.8556673527 -769.6679687500
v 22.5102081299 2.7656397820 -770.8227539062
v 48.5072174072 -33.5735778809 -743.1048583984
v -3.6405830383 10.0085725784 -795.8706665039
v 17.9770679474 2.9641301632 -768.8560791016
v 49.4556121826 -33.3697853088 -741.7150268555
v 13.3353109360 -17.5902366638 -764.0339965820
v 12.7385206223 -17.2647113800 -763.5169067383
v 23.1272926331 1.9488492012 -770.1208496094
v 23.9953289032 1.0171741247 -769.8356933594
v 13.0730476379 -17.6590290070 -763.0029296875
v 50.2457008362 -33.3932991028 -740.6460571289
v 13.1035680771 -18.1584701538 -762.6488647461
v -8.1377258301 3.6037123203 -797.9975585938
v 25.5573196411 0.3006163239 -770.1690063477
v 24.7264556885 -0.5787630677 -768.7556152344
v 26.0802764893 -0.5617637634 -769.6738281250
v -11.2933635712 0.0549381748 -796.6467285156
v 26.8661231995 -2.6264309883 -768.2374877930
v 15.9734163284 -19.6802005768 -761.2859497070
v 14.6821556091 -19.9844150543 -756.1110229492
v 31.9103260040 -26.3318958282 -765.3430786133
v 18.1187038422 -20.9002971649 -755.0678710938
v 31.0765018463 -27.6147117615 -761.4589843750
v 21.0416107178 -21.0722370148 -752.8198852539
v 38.3228797913 -16.7541294098 -762.7338256836
v 39.5568962097 -30.7945709229 -757.8691406250
v 39.3934249878 -31.0917167664 -757.2300415039
v -10.2029008865 1.5482097864 -798.1746826172
v 44.6365089417 -33.5042610168 -746.3833618164
v 44.3769721985 -26.7575187683 -759.5413208008
v 44.9257125854 -28.3640251160 -758.4211425781
v 39.6353607178 -32.3075180054 -752.6987304688
v 39.8441390991 -32.4294433594 -751.5137939453
v 45.9212646484 -33.4263267517 -744.9912719727
v 46.6412124634 -18.8771896362 -755.0610351562
v 44.0994567871 -33.5073165894 -751.6049194336
v 43.5516967773 -33.4866333008 -751.0861206055
v 44.8956794739 -33.5088806152 -751.6080932617
v 45.6709747314 -33.8413047791 -748.7176513672
v 51.8210792542 -27.8747138977 -750.8524780273
v -11.7753238678 -1.9926722050 -793.0360107422
v 51.7517967224 -25.5827007294 -750.0927124023
v -13.4635744095 -3.8934483528 -788.9440917969
v 35.6026840210 -30.2214279175 -754.3159790039
v 51.4761962891 -30.5770435333 -749.8073730469
v 36.9178428650 -31.0777893066 -752.8110961914
v 48.5654563904 -33.7646217346 -748.4279785156
v 41.0989875793 -32.8521995544 -750.0805664062
v 52.7195587158 -28.4202575684 -749.1326904297
v -13.1547117233 -3.7529573441 -789.8068237305
v -2.5155386925 9.7439956665 -794.8061523438
v 52.7336196899 -29.2523536682 -748.8933105469
v 53.8502731323 -30.0311374664 -746.1350708008
v 52.8340263367 -32.7133903503 -745.2474975586
v -51.0401496887 20.6439380646 -810.5853881836
v -51.9035530090 20.8105258942 -810.7097778320
v 51.6808090210 -33.8918991089 -740.5367431641
v -50.7150077820 23.1274929047 -810.7274780273
v -11.2252340317 -0.4521633685 -795.8851318359
v -30.8820972443 36.0127944946 -806.9901123047
v 53.7488555908 -33.6497993469 -738.1645507812
v -51.0118789673 19.0215435028 -809.5793457031
v -50.5309677124 23.2332458496 -809.8847656250
v -50.0612335205 23.2290611267 -809.3008422852
v 27.1838874817 -0.2320249230 -771.0848999023
v -49.8740882874 19.7780265808 -808.6387939453
v -50.9707336426 17.3937473297 -808.0836181641
v -48.9959678650 21.4972591400 -808.7987670898
v -51.4811744690 17.6496582031 -807.7626342773
v -9.2234754562 1.8137066364 -797.9792480469
v -49.7724418640 16.1125240326 -806.7730712891
v -49.4588356018 16.4144325256 -806.4258422852
v -49.1463699341 16.0360870361 -805.9713134766
v -49.7168312073 17.6020030975 -806.2726440430
v 52.9984016418 -33.9718132019 -739.2580566406
v -49.5467185974 17.1535758972 -805.9250488281
v -5.4644408226 0.4962511957 -795.7962036133
v -48.8754425049 14.2290363312 -805.3579711914
v -49.6943588257 14.6254625320 -805.1773071289
v -49.3254890442 17.3616046906 -804.9815673828
v 28.1582546234 -26.3997764587 -761.0691528320
v 33.4321365356 -28.8963699341 -756.9493408203
v -10.4318027496 0.3644225299 -797.2136840820
v 34.2823791504 -29.4280776978 -755.8158569336
v -48.0753936768 19.2113361359 -804.1491088867
v -49.1169395447 16.4644107819 -804.2540893555
v -49.0961380005 16.8230800629 -804.1232299805
v -48.3888587952 15.5657930374 -803.7899169922
v -48.5693893433 16.2837600708 -803.4210205078
v -48.3929176331 16.6426753998 -803.1281738281
v 44.4213752747 -33.6555633545 -747.8363647461
v 43.4825859070 -33.3885841370 -747.6818847656
v -46.7230110168 13.6735792160 -803.3106079102
v -48.4677543640 17.5585460663 -803.3572387695
v -4.6529006958 0.9750250578 -795.5507812500
v -27.4966144562 16.1246414185 -811.0025634766
v -47.6003074646 19.0243835449 -803.2558593750
v 46.1966705322 -33.5024719238 -745.5425415039
v -46.7270584106 18.7205066681 -802.5963134766
v -47.1493530273 19.1184120178 -802.8263549805
v -47.4478683472 16.6990261078 -802.3053588867
v -47.7293090820 17.4673175812 -802.5696411133
v 47.5454216003 -33.6791419983 -744.4437255859
v -47.1114311218 17.6539745331 -802.2295532227
v -24.0596408844 29.6312885284 -808.0073852539
v -12.6931686401 -3.4868180752 -790.5802612305
v -22.9880027771 29.2985458374 -805.9213867188
v -22.4225902557 29.1446514130 -806.2266235352
v -19.2524833679 18.2290782928 -806.7309570312
v -21.1283645630 10.3033523560 -805.4009399414
v -20.2675724030 10.0522031784 -804.9721679688
v -33.0845642090 10.4426755905 -797.8668212891
v -38.7063789368 4.3395566940 -795.1804199219
v -38.8092308044 4.5193390846 -794.7525634766
v -38.6067543030 4.8060998917 -794.2841796875
v -37.8618621826 4.2377548218 -794.6668701172
v -36.8230895996 4.3125314713 -794.3844604492
v -8.6167449951 -0.3512822390 -796.3845825195
v 52.2762908936 -33.9612808228 -740.4703369141
v -19.4394779205 24.9035949707 -803.7623901367
v -19.2930850983 24.5904407501 -803.7208862305
v -20.1019554138 23.6405277252 -803.1742553711
v -19.6076240540 22.9238338470 -803.3422851562
v -31.1607017517 7.0833563805 -796.5447387695
v 31.6049156189 -27.9520473480 -758.9758300781
v -37.0135955811 4.6555013657 -793.9861450195
v -12.0172195435 -4.9635682106 -787.9326171875
v -34.8168258667 5.0761075020 -793.6674804688
v -34.7051620483 5.5165419579 -793.3135986328
v 48.2806320190 -34.0492210388 -744.9041137695
v 1.6905858517 9.2210159302 -790.8223266602
v -13.9675197601 8.6826362610 -801.9558715820
v -32.6406478882 4.9834399223 -793.7248535156
v -31.8724937439 5.2113866806 -793.6457519531
v 49.9337425232 -33.9560127258 -742.6013793945
v 26.5237960815 -0.4029108882 -770.9044799805
v -30.0287914276 5.5292048454 -793.9192504883
v 50.4456863403 -34.1277160645 -742.8380737305
v -30.0267944336 6.1450376511 -793.4117431641
v -5.7284088135 3.9227333069 -797.0034790039
v 54.1575355530 -33.8817100525 -738.8195800781
v 33.7786102295 -29.1093978882 -757.9470825195
v -29.1124935150 5.5270743370 -794.0368041992
v -28.7296447754 6.0557103157 -793.2107543945
v -15.3054590225 20.6512737274 -800.3666381836
v -12.5595760345 3.7041044235 -799.8356933594
v 34.7864608765 -29.6586322784 -757.0083618164
v -30.2759685516 7.2315526009 -792.7584228516
v -28.8552684784 7.0726714134 -792.1640625000
v -12.9924049377 -3.1294414997 -791.0065917969
v -11.2990932465 -4.2427530289 -790.0394287109
v 45.1242828369 -33.7194976807 -748.4113769531
v 46.4625511169 -33.5217285156 -746.5725097656
v 37.2357788086 -10.6176137924 -755.8459472656
v -4.7488532066 -8.4177913666 -784.7070922852
v 45.6641807556 -33.6167221069 -747.3356323242
v 52.0352859497 -33.9079208374 -741.6279296875
v 42.4416770935 -33.2603187561 -750.0715942383
v 4.8539414406 -7.4633255005 -787.1861572266
v 7.9615087509 -6.4553318024 -786.7936401367
v 22.6236915588 -22.0996227264 -753.1386718750
v 21.5284080505 -21.7991561890 -753.1993408203
v -8.1092214584 -2.5148792267 -793.4365234375
v -1.2247323990 9.4804334641 -793.7396240234
v -1.2392865419 -14.4897098541 -770.4530639648
v -1.8155819178 -13.8535776138 -770.7304687500
v -2.2763161659 7.5792021751 -795.8096923828
v 14.3481788635 -20.8495597839 -757.1811523438
v 49.0788612366 -34.2007446289 -744.4376220703
v 14.5347957611 -20.5424060822 -756.6401367188
v 7.3195567131 -19.9561862946 -761.5759887695
v 10.4529314041 -20.9040603638 -760.3494873047
v 8.5164213181 -20.3432826996 -760.8178100586
v 50.6984748840 -34.0922698975 -743.6674804688
v 8.4815721512 -20.0423202515 -759.9330444336
v -10.2734518051 -5.7022032738 -787.8701782227
v 9.8602104187 -20.7405166626 -759.9992675781
v 9.6382093430 -20.4919567108 -759.5727539062
v 11.4146614075 -21.0673332214 -759.5902709961
v 24.2877216339 -24.6013374329 -764.6443481445
v 11.7959432602 -21.0163784027 -760.0894165039
v 11.7959070206 -21.0791072845 -759.2166748047
v 30.8349285126 -24.3552093506 -767.9770507812
v 13.1001663208 -21.0165653229 -759.5128173828
v 11.2380084991 -20.9757461548 -759.0137329102
v 11.4981679916 -20.8403873444 -758.5458984375
v 11.9963855743 -20.9594345093 -758.5029907227
v 53.9085998535 -33.6491317749 -740.2610473633
v 30.6375885010 -1.7342703342 -763.3415527344
v 13.3290929794 -21.0488681793 -758.7435302734
v 17.3138484955 -21.0040760040 -756.9201660156
v 16.8055095673 -20.9796867371 -755.8611450195
v -2.7754266262 6.4949522018 -796.1513671875
v -6.8627338409 1.9879646301 -797.0770263672
v 16.2360439301 -21.0310859680 -756.6347045898
v 11.9903097153 -20.3584823608 -757.7846679688
v 12.3514728546 -20.6398754120 -757.8496704102
v -7.0928721428 0.7115767002 -796.6616821289
v 15.7294721603 -20.9807434082 -759.0356445312
v 47.2247009277 -34.0562095642 -747.2965698242
v 13.0757408142 -20.9372978210 -758.0144653320
v 48.2527809143 -34.1429862976 -745.7080688477
v 13.4816236496 -20.4653663635 -757.1357421875
v 48.5686416626 -34.2124290466 -746.0356445312
v -9.6540651321 -2.8082697392 -792.4513549805
v 15.7642059326 -20.9382591248 -756.4001464844
v 0.9058252573 -15.2079935074 -764.5930786133
v 2.5194556713 -16.7396259308 -764.3156738281
v 4.5358781815 -17.5591564178 -761.9466552734
v 41.4695930481 -32.9757804871 -752.1103515625
v 50.4336853027 -34.0793342590 -744.4735717773
v 5.4255619049 -18.5881195068 -761.9196166992
v 5.7117314339 -18.0767250061 -760.8677978516
v -11.0145797729 -5.0933189392 -788.6826171875
v 6.8951859474 -19.3956947327 -760.8806762695
v 7.5146918297 -19.4138011932 -760.1686401367
v -38.1121826172 4.3281798363 -795.8117065430
v -37.7416076660 4.1594014168 -795.3302612305
v -36.7191238403 4.1866540909 -794.8365478516
v -7.5871219635 -1.2906310558 -795.2343139648
v 17.0113296509 3.4661915302 -769.1336669922
v -12.0192031860 0.0454069376 -796.3834228516
v -0.0804219842 -15.6517372131 -766.7055664062
v 48.3137893677 -34.1238479614 -747.1091918945
v 2.1130824089 -15.7953386307 -763.5933227539
v -36.6704826355 4.2914829254 -795.3517456055
v -41.9416122437 6.8279132843 -797.4486694336
v -22.9589138031 16.6248435974 -809.7579956055
v -10.5787048340 -3.6912131310 -791.0543212891
v 40.3451766968 -26.8351764679 -761.5045776367
v -11.2525920868 -5.3141231537 -787.9586181641
v -3.8781104088 -1.1350201368 -794.3906860352
v -0.4086150229 7.8977041245 -794.2122192383
v 50.8020820618 -31.5681877136 -750.5012207031
v 26.2494125366 -22.6928234100 -770.9219970703
v 50.1719703674 -32.3498954773 -750.2714843750
v 54.6772308350 -33.1833763123 -740.7274780273
v 55.2142601013 -32.8011093140 -740.7504272461
v 50.6503868103 -31.9638519287 -750.2946777344
v 48.0433235168 -31.6866493225 -753.1899414062
v -3.3527419567 3.1088235378 -795.5706787109
v 46.4950141907 -33.9909286499 -748.9412231445
v 43.5531196594 -31.0001392365 -756.6397705078
v 51.2342185974 -32.1208724976 -748.9841308594
v 45.8544692993 -33.9040489197 -749.5209350586
v -0.9693076015 7.2362213135 -794.8530883789
v 0.3906320035 8.9480066299 -792.4096069336
v 52.0316810608 -32.4293785095 -747.1091308594
v 50.7509269714 -32.6856498718 -748.6755981445
v 43.7938804626 -31.7692642212 -755.5941162109
v 48.5704879761 -32.7739677429 -751.0790405273
v 53.0380859375 -32.1552925110 -745.8353881836
v 46.9650459290 -33.0700378418 -751.8721923828
v 39.0769691467 -29.7816677094 -759.2713623047
v 48.6344490051 -33.1451644897 -750.2205200195
v 47.7991943359 -33.5467033386 -750.0158691406
v 53.5175971985 -31.8718872070 -745.2390136719
v 53.4774208069 -32.2964019775 -744.7973632812
v 44.9702835083 -32.9625053406 -753.1010742188
v 42.4874305725 -33.2086219788 -752.3656616211
v 47.2743988037 -33.9390258789 -748.9457397461
v 0.5459300280 7.6207342148 -793.4859619141
v -47.3255271912 29.4777450562 -820.8515014648
v 37.4009971619 -29.7774677277 -759.2476196289
v 46.3936271667 -33.3113784790 -751.6791992188
v 46.2852401733 -33.6552696228 -750.7427368164
v 43.7748031616 -32.8160324097 -753.6926269531
v 54.3706092834 -32.3047943115 -742.9418945312
v 54.1508865356 -32.8250656128 -742.3353881836
v 51.7610435486 -33.1939964294 -745.7841796875
v 49.3090209961 -33.5736923218 -748.2221069336
v 55.4198341370 -32.2775878906 -741.2845458984
v 42.8172836304 -33.1368675232 -752.8734130859
v 53.2997436523 -33.2820396423 -742.5413208008
f 2717 3708 4883
f 3770 2553 4883
f 2553 1802 4883
f 3708 3770 4883
f 60 61 67
f 60 3664 3675
f 4927 67 61
f 4912 67 4927
f 74 4083 67
f 90 74 4909
f 90 4020 74
f 4017 1274 4022
f 4022 1274 4024
f 4017 4020 103
f 193 110 242
f 3940 4017 103
f 3940 108 4017
f 131 103 90
f 4909 4900 128
f 321 4 302
f 303 302 4
f 10 411 132
f 4909 4907 4900
f 4909 128 129
f 2098 861 944
f 264 765 411
f 411 765 132
f 3875 1272 161
f 2699 2700 3164
f 33 3729 3740
f 2699 3164 2704
f 2674 3729 208
f 137 1272 3875
f 4628 2699 2704
f 3875 172 137
f 189 174 173
f 174 154 173
f 18 179 87
f 2704 3164 3169
f 236 468 109
f 117 16 51
f 174 138 156
f 3875 763 172
f 194 138 174
f 195 201 162
f 195 162 194
f 3877 161 3835
f 302 303 272
f 302 4544 321
f 1269 180 177
f 1643 4628 2704
f 1643 3169 4274
f 1643 2704 3169
f 4899 3809 177
f 4553 189 173
f 135 262 357
f 4553 173 4512
f 212 181 201
f 212 167 181
f 225 175 203
f 3560 1269 3818
f 191 222 246
f 100 399 63
f 203 191 246
f 246 225 203
f 4887 246 4253
f 3708 4506 4142
f 609 603 601
f 861 568 314
f 601 603 2332
f 609 601 640
f 609 641 613
f 338 118 463
f 370 703 345
f 609 613 612
f 617 612 613
f 605 617 654
f 654 616 605
f 731 678 625
f 616 731 625
f 51 3538 353
f 303 4 279
f 353 113 51
f 113 344 388
f 625 669 655
f 625 655 595
f 568 124 314
f 617 663 654
f 411 270 264
f 625 678 669
f 655 669 687
f 629 645 630
f 645 688 630
f 616 654 715
f 616 715 731
f 1740 4272 1643
f 1740 1643 4274
f 718 731 715
f 645 655 688
f 630 688 756
f 242 227 4044
f 1740 4274 4273
f 647 630 689
f 647 689 672
f 630 690 689
f 374 208 3729
f 672 689 2588
f 1750 1740 1641
f 687 669 678
f 2400 367 2397
f 655 687 688
f 690 630 756
f 39 43 253
f 690 719 689
f 2577 2638 2573
f 688 687 756
f 4364 4519 3937
f 808 678 731
f 690 756 784
f 719 690 732
f 719 732 766
f 719 766 4370
f 246 222 4253
f 78 3 236
f 808 783 678
f 109 442 78
f 678 783 687
f 690 784 732
f 756 814 784
f 810 732 784
f 766 810 771
f 117 51 113
f 222 191 199
f 766 732 810
f 199 239 222
f 2575 1596 1590
f 810 812 771
f 3178 3177 3181
f 3177 3174 1697
f 721 321 4437
f 4437 321 4544
f 784 811 810
f 773 813 795
f 773 771 813
f 3729 33 374
f 771 812 813
f 795 813 840
f 795 3568 4306
f 795 4306 774
f 3181 3177 1697
f 841 3568 795
f 258 113 353
f 842 3568 841
f 703 370 412
f 810 811 849
f 810 849 812
f 3181 1727 3646
f 841 795 840
f 812 849 813
f 840 813 881
f 193 134 110
f 180 3560 3835
f 180 1269 3560
f 849 881 813
f 3877 3835 3560
f 842 841 868
f 61 60 3675
f 18 990 179
f 1761 710 289
f 2264 234 2263
f 179 118 87
f 177 4901 4899
f 840 868 841
f 1081 87 384
f 877 869 868
f 868 869 1147
f 234 2366 2263
f 288 2264 1704
f 4899 4901 3803
f 1704 263 288
f 308 126 63
f 1730 1761 263
f 134 232 12
f 3809 1269 177
f 2577 2482 710
f 1269 230 3818
f 695 937 2551
f 3420 937 695
f 3420 968 937
f 937 968 912
f 968 978 912
f 3904 3872 3883
f 3875 161 3877
f 1015 4502 1014
f 969 942 1015
f 989 969 1022
f 1015 1022 969
f 4750 3908 3883
f 989 1022 1023
f 449 345 98
f 3883 3908 3904
f 1181 1182 3915
f 4917 1181 3915
f 277 134 39
f 4029 3683 3908
f 3915 4524 1241
f 4523 1244 1254
f 1240 1254 1244
f 1241 1244 4523
f 1368 1429 1379
f 1379 1412 1348
f 4889 4061 3992
f 1374 1348 1412
f 4889 4059 4061
f 1379 1348 1368
f 1394 1429 1368
f 4889 3992 3948
f 1374 1412 1505
f 1394 1428 1429
f 1466 1437 1374
f 4020 4022 74
f 4022 4024 74
f 1437 1420 1370
f 1466 1488 1420
f 1466 1420 1437
f 3695 1408 3696
f 1408 4379 3696
f 1466 1374 1505
f 134 277 110
f 1485 1407 1420
f 1441 3695 3696
f 3769 721 4437
f 1451 1441 3696
f 1485 1420 1488
f 94 227 363
f 1388 1501 1461
f 1388 1469 1501
f 449 98 208
f 3848 1462 1426
f 4027 24 4029
f 2575 1462 3848
f 4027 4029 4919
f 10 370 345
f 2711 1428 1462
f 132 412 370
f 4747 4024 4050
f 4379 1461 1502
f 1596 2575 4517
f 3848 4517 2575
f 1594 1596 4517
f 3849 1585 3850
f 3688 4158 4059
f 179 401 118
f 583 2332 603
f 4544 302 273
f 3897 4523 1254
f 4159 4059 4158
f 937 854 2551
f 773 3967 771
f 3854 1499 2712
f 4527 2712 1499
f 2714 3854 2712
f 3471 3183 3470
f 3214 3232 4091
f 4091 3232 3471
f 273 3759 4544
f 60 4083 3664
f 60 67 4083
f 2366 289 2432
f 290 2738 2725
f 2725 2640 2701
f 4083 74 4024
f 337 409 110
f 291 330 624
f 4083 4024 4747
f 242 4079 193
f 61 3678 4027
f 4796 294 624
f 334 329 332
f 339 623 332
f 332 333 340
f 4304 3696 1493
f 1471 1451 3696
f 33 157 94
f 1471 3696 4304
f 401 117 135
f 3638 3523 3470
f 3678 24 4027
f 3743 3481 3492
f 3504 3752 3492
f 3516 3503 3502
f 3517 3503 3516
f 4037 4097 2362
f 3503 3517 3504
f 3753 3504 3517
f 4097 3214 4091
f 3252 4158 3692
f 3692 4158 3688
f 3692 3688 3683
f 3534 3525 3514
f 3525 3534 3532
f 3532 3526 3525
f 3525 3526 3516
f 3533 3528 4399
f 3533 4414 3528
f 4414 3527 3528
f 4414 3537 3527
f 3531 4382 3540
f 4414 3781 3537
f 3540 4382 3585
f 344 258 155
f 113 262 117
f 3275 3811 3274
f 4544 3759 4437
f 3128 3811 3275
f 118 338 399
f 3587 3607 3637
f 3638 3608 3637
f 3637 3523 3638
f 3677 3662 3665
f 3657 3665 3662
f 4307 45 4223
f 3690 3686 3677
f 3689 3690 3677
f 374 453 56
f 3689 3283 3690
f 329 339 332
f 340 334 332
f 4444 339 354
f 291 624 294
f 262 113 388
f 329 358 339
f 253 277 39
f 4338 256 4307
f 4796 624 332
f 256 3 45
f 1729 1804 334
f 1804 3635 334
f 358 354 339
f 1536 3380 3851
f 3851 3862 1536
f 10 323 270
f 3861 3862 3851
f 3862 3861 3864
f 4527 3862 2712
f 3864 2712 3862
f 4357 4312 4515
f 4515 4312 4332
f 3865 3870 3866
f 3874 3867 3870
f 3874 4509 3867
f 3887 4514 3886
f 3886 4514 4513
f 3886 4513 4509
f 4171 4247 232
f 4354 4570 4332
f 4520 3897 4510
f 771 3967 3968
f 4354 4512 4570
f 4510 3937 4520
f 3740 157 33
f 4316 4523 3897
f 4917 3915 4337
f 4345 1241 4522
f 1241 4523 4522
f 4370 766 3968
f 325 2674 98
f 766 771 3968
f 631 2588 648
f 134 12 39
f 719 4370 689
f 2588 4370 3968
f 4142 4506 4384
f 4370 2588 689
f 4384 4464 4386
f 3848 1426 4496
f 4496 4495 4498
f 4496 1426 4495
f 1426 1462 1427
f 3874 3886 4509
f 4512 4354 4445
f 4496 4526 3847
f 4459 4142 3533
f 4459 3533 4399
f 3759 3761 4437
f 4530 4517 3847
f 3847 4517 3848
f 135 357 463
f 3847 4526 4530
f 4522 4523 4316
f 4533 4517 4530
f 3380 1536 3849
f 3759 3758 3761
f 4506 4464 4384
f 4552 3849 4537
f 4336 1090 1138
f 4919 4029 3908
f 4919 3908 4750
f 4888 225 259
f 1223 136 177
f 128 177 136
f 177 128 4901
f 337 110 277
f 4900 4901 128
f 4901 4900 4905
f 4553 4512 4445
f 232 193 4171
f 4905 3803 4901
f 3803 4906 4903
f 3803 4905 4906
f 4900 4907 4905
f 227 94 157
f 4905 4913 4906
f 208 98 2674
f 171 56 453
f 4907 4913 4905
f 4907 4910 4913
f 45 3 399
f 4913 4910 4915
f 4325 4289 4323
f 3 78 63
f 4907 4909 4910
f 189 194 174
f 4909 4912 4910
f 171 453 407
f 117 401 16
f 4910 4912 4918
f 950 2098 944
f 4913 4915 4914
f 4909 74 4912
f 4913 4914 2063
f 4437 3761 3765
f 74 67 4912
f 179 990 401
f 87 399 384
f 4512 173 4570
f 173 4571 4570
f 4597 4332 4570
f 4597 4515 4332
f 193 4079 4171
f 1741 3181 3646
f 242 4044 4079
f 1471 1260 1451
f 1260 1471 4422
f 4357 4307 4312
f 4394 4307 4357
f 4338 4307 4394
f 4927 61 4027
f 4318 4275 4734
f 3656 4275 4318
f 3656 4318 3660
f 3656 4270 4275
f 3214 4097 4037
f 4061 4244 4037
f 662 325 663
f 325 98 345
f 4059 4159 4061
f 4017 4022 4020
f 4934 4923 4920
f 4020 90 103
f 3940 103 131
f 3810 3128 3093
f 4912 4927 4918
f 1504 1517 1378
f 4481 1517 1504
f 1378 1517 2710
f 3810 3811 3128
f 2727 3783 3093
f 3093 3783 3810
f 4910 4918 4929
f 232 134 193
f 4325 4326 12
f 1260 4422 4481
f 1260 1441 1451
f 1260 1504 1441
f 1224 136 1223
f 4693 4522 4316
f 258 344 113
f 4915 4929 4925
f 914 4471 295
f 330 2451 333
f 4915 4910 4929
f 329 334 3635
f 340 333 2451
f 2368 384 462
f 624 333 332
f 4914 4915 4925
f 135 463 118
f 4914 4925 4924
f 4914 4924 2063
f 135 118 401
f 990 16 401
f 3635 358 329
f 4750 3883 3846
f 340 1729 334
f 4750 3846 4920
f 294 3056 291
f 330 333 624
f 295 330 291
f 1556 295 3056
f 914 295 1556
f 399 100 384
f 3056 4786 1556
f 2068 3783 4797
f 126 384 100
f 384 126 451
f 3783 2054 3810
f 3783 2068 2054
f 4920 4919 4750
f 4923 4919 4920
f 4913 2063 4906
f 4903 4906 2063
f 4029 24 3683
f 359 124 568
f 3180 4274 2403
f 1939 568 861
f 3174 3177 2477
f 3176 2477 2845
f 4899 4943 3809
f 3908 3683 3904
f 3683 4890 3904
f 4274 3169 2403
f 2477 3167 2845
f 846 270 258
f 2700 2383 3164
f 132 765 718
f 3128 2744 2741
f 836 264 846
f 861 2098 1939
f 2869 1939 2098
f 232 4325 12
f 2553 2869 2098
f 1802 2553 2098
f 2869 2553 3388
f 3388 2553 3770
f 4434 4096 3708
f 4434 3708 4142
f 4142 4459 4434
f 43 45 253
f 4909 129 90
f 873 258 353
f 136 1224 129
f 129 1224 90
f 90 1224 131
f 128 136 129
f 1272 131 1224
f 4927 4027 4919
f 131 137 3940
f 1224 1223 161
f 1224 161 1272
f 407 357 262
f 363 242 110
f 131 1272 137
f 242 363 227
f 173 154 4571
f 154 133 4571
f 4927 4919 4923
f 156 154 174
f 3835 161 1223
f 138 194 162
f 201 181 162
f 374 449 208
f 175 159 147
f 4325 232 4289
f 180 3835 1223
f 270 323 155
f 846 264 270
f 180 1223 177
f 4927 3563 4918
f 599 619 620
f 4927 4923 3563
f 184 159 175
f 453 335 407
f 204 185 159
f 184 204 159
f 213 196 185
f 873 353 887
f 185 196 141
f 203 175 191
f 4918 3563 4896
f 4918 4896 4929
f 1662 3160 1665
f 175 151 191
f 3543 51 16
f 191 163 199
f 16 3547 3544
f 4890 3688 4889
f 3150 3160 1662
f 3150 3151 3160
f 3683 3688 4890
f 1100 4534 1059
f 225 184 175
f 4734 4735 72
f 184 225 204
f 3658 3664 4747
f 4083 4747 3664
f 197 168 196
f 197 215 165
f 4247 4289 232
f 225 4888 204
f 703 663 325
f 204 4888 4668
f 337 357 409
f 185 204 213
f 337 463 357
f 4223 45 43
f 3803 4903 4944
f 213 204 4668
f 4899 3803 4943
f 149 3940 137
f 215 240 223
f 213 197 196
f 165 215 187
f 4039 223 4038
f 223 4039 188
f 4289 4247 4248
f 259 225 246
f 213 261 197
f 4664 4542 4541
f 4664 4541 4464
f 240 281 4038
f 223 240 4038
f 4514 3891 4365
f 4365 3891 4519
f 215 197 261
f 4888 251 4668
f 215 265 240
f 4333 4534 1090
f 45 399 253
f 4333 1050 4534
f 251 2385 4668
f 4045 4038 281
f 2385 261 4668
f 1585 3849 1536
f 261 265 215
f 240 265 276
f 281 240 276
f 259 260 4888
f 626 502 807
f 260 251 4888
f 249 261 2385
f 4665 251 260
f 249 265 261
f 4887 259 246
f 164 260 259
f 249 276 265
f 2714 3865 3854
f 236 109 78
f 468 317 109
f 2385 251 2408
f 276 271 286
f 286 281 276
f 164 259 4887
f 752 164 4887
f 281 440 4045
f 126 308 451
f 3847 3848 4496
f 442 308 78
f 4665 260 164
f 345 703 325
f 164 509 4665
f 124 359 4253
f 4253 359 4887
f 94 363 335
f 1196 2408 251
f 258 270 155
f 584 583 588
f 603 588 583
f 603 609 588
f 612 588 609
f 612 605 588
f 39 4223 43
f 617 605 612
f 585 592 595
f 592 625 595
f 606 645 629
f 645 595 655
f 630 633 629
f 610 633 618
f 631 618 633
f 631 633 647
f 3781 4384 4386
f 647 672 631
f 635 618 631
f 126 100 63
f 631 2341 635
f 308 63 78
f 633 630 647
f 4384 3781 4414
f 631 672 2588
f 339 4444 623
f 345 323 10
f 4471 330 295
f 340 2451 1729
f 358 3635 2049
f 358 2049 354
f 3663 3664 3658
f 442 317 308
f 451 308 317
f 291 3056 295
f 4796 332 623
f 3522 637 650
f 3533 4384 4414
f 644 636 658
f 644 3559 650
f 650 656 644
f 1640 3642 1636
f 4384 3533 4142
f 636 4618 378
f 656 650 637
f 3631 658 378
f 109 317 442
f 725 691 675
f 10 132 370
f 268 3716 753
f 691 725 736
f 4091 3471 4069
f 736 738 691
f 4097 4091 4069
f 691 738 716
f 716 738 760
f 716 760 729
f 729 760 768
f 729 768 761
f 736 797 738
f 768 760 786
f 4365 4513 4514
f 378 658 636
f 4365 4366 4513
f 4365 4364 4501
f 4326 39 12
f 4365 4501 4366
f 4519 4364 4365
f 644 658 3559
f 797 760 738
f 730 674 1057
f 2701 285 2725
f 2906 729 761
f 2906 761 798
f 768 798 761
f 768 828 798
f 768 786 828
f 1320 710 1761
f 773 795 774
f 3143 209 3088
f 1081 18 87
f 2482 2432 710
f 2566 773 774
f 774 4306 2566
f 850 4252 485
f 3236 3244 665
f 1182 4524 3915
f 673 2160 679
f 155 323 56
f 344 155 56
f 4454 4455 3630
f 3244 3236 3242
f 4455 3728 700
f 3732 4109 697
f 399 87 118
f 374 33 453
f 4364 3937 4510
f 796 797 736
f 3973 3971 4454
f 786 858 828
f 56 449 374
f 851 797 796
f 3867 4509 3868
f 3866 3870 3867
f 797 786 760
f 829 2906 798
f 3866 3854 3865
f 830 829 798
f 799 2906 829
f 1619 1622 1625
f 798 828 827
f 2674 325 662
f 679 3236 665
f 786 797 884
f 851 854 797
f 3866 3857 3856
f 171 344 56
f 854 884 797
f 679 665 3111
f 409 335 363
f 3854 3866 3856
f 679 3111 673
f 858 786 884
f 1622 1636 1625
f 3854 3852 1499
f 1536 1547 1585
f 828 870 827
f 798 827 830
f 2551 854 851
f 870 828 899
f 828 858 899
f 858 884 902
f 858 902 899
f 827 870 871
f 207 4587 4329
f 3966 830 871
f 3779 3781 4386
f 870 899 924
f 912 902 854
f 902 884 854
f 937 912 854
f 135 117 262
f 4502 899 902
f 942 899 4502
f 870 913 871
f 870 924 913
f 913 3960 871
f 4386 3773 3779
f 3960 913 3961
f 939 582 683
f 345 449 323
f 924 947 913
f 899 942 924
f 978 4502 912
f 902 912 4502
f 3526 3753 3517
f 4502 1015 942
f 3760 3753 3526
f 947 3961 913
f 388 407 262
f 924 969 947
f 924 942 969
f 989 947 969
f 2364 947 989
f 4562 2364 1023
f 2364 989 1023
f 4562 1023 1050
f 4333 4562 1050
f 4345 3915 1241
f 1368 1348 1328
f 1374 1355 1348
f 1360 1394 1368
f 1368 1328 1360
f 338 337 253
f 1355 1437 1370
f 1437 1355 1374
f 399 3 63
f 3696 1449 1493
f 335 409 407
f 1378 3694 3695
f 399 338 253
f 4587 207 209
f 110 409 363
f 1408 3695 3694
f 1408 3694 1461
f 3694 1388 1461
f 1394 1360 1427
f 4379 1408 1461
f 1441 1504 1378
f 1441 1378 3695
f 1394 1462 1428
f 1394 1427 1462
f 407 388 171
f 4495 1426 1427
f 1373 1469 1388
f 1373 1407 1469
f 3281 3692 3682
f 4304 1493 3531
f 4533 1594 4517
f 4537 3849 3850
f 207 4329 3092
f 4537 1594 4533
f 4537 3850 1594
f 3281 3682 3686
f 3481 2332 3466
f 3481 601 2332
f 635 2341 4176
f 94 453 33
f 3281 3686 3690
f 2341 3902 4176
f 873 846 258
f 3236 679 3218
f 2341 648 2591
f 453 94 335
f 2591 648 2588
f 2341 2591 3902
f 3992 4034 3684
f 2566 1148 2344
f 2358 829 830
f 337 338 463
f 2358 830 3966
f 409 357 407
f 3543 3538 51
f 337 277 253
f 830 827 871
f 3957 2364 4562
f 673 3213 2160
f 3218 679 2160
f 2576 2344 2578
f 344 171 388
f 2576 2566 2344
f 2344 657 2578
f 24 3682 3683
f 773 2566 3967
f 3967 2566 2576
f 3682 3692 3683
f 649 3902 2591
f 887 353 3538
f 72 468 236
f 2591 2588 3968
f 3968 2576 2591
f 451 462 384
f 635 4176 2607
f 3792 3800 705
f 2625 2607 2335
f 2625 635 2607
f 3681 3686 3682
f 3681 3682 24
f 4489 4490 3800
f 436 462 451
f 2368 1081 384
f 2617 2622 2615
f 4490 705 3800
f 4624 2402 2400
f 2615 2622 2718
f 3678 3681 24
f 800 367 722
f 3232 3183 3471
f 3638 3470 3183
f 3678 3676 3681
f 3214 3226 3232
f 3681 3676 3686
f 3223 3219 3692
f 694 2005 793
f 3668 3686 3676
f 3232 3226 3183
f 468 72 4735
f 3677 3668 3662
f 3224 3223 3281
f 3223 3692 3281
f 3677 3686 3668
f 3254 3653 3255
f 3653 3659 3255
f 3659 3225 3255
f 4247 4171 4104
f 3217 3255 3225
f 3675 3678 61
f 3675 3676 3678
f 4244 3214 4037
f 3676 3675 3668
f 3692 3219 3252
f 411 10 270
f 4043 769 805
f 3468 1471 4304
f 3481 3464 3492
f 3481 3466 3464
f 3281 3690 3283
f 3464 3504 3492
f 3668 3675 3663
f 3675 3664 3663
f 3668 3663 3662
f 3540 3468 3531
f 3252 4159 4158
f 3515 3525 3501
f 3525 3516 3502
f 3525 3502 3501
f 3515 3514 3525
f 236 256 72
f 4454 4695 4455
f 236 3 256
f 3657 3662 3663
f 3658 4747 4050
f 736 725 3935
f 3468 4304 3531
f 3657 3663 3658
f 3540 3585 3542
f 3657 3658 4270
f 3542 3585 3607
f 3656 3657 4270
f 3587 3542 3607
f 3608 3638 3623
f 3623 3638 3183
f 3624 3225 3659
f 3624 3621 3225
f 4409 3659 3653
f 4044 4104 4079
f 3660 3657 3656
f 3665 3657 3660
f 3665 3689 3677
f 4430 3689 3665
f 3637 3607 1500
f 3689 3519 3283
f 367 2400 722
f 3537 3514 3527
f 3585 3629 3607
f 449 56 323
f 3380 3849 4552
f 4552 4580 3380
f 4935 3615 3599
f 3851 3380 3861
f 2714 3873 955
f 2714 2712 3873
f 3865 2714 3884
f 3874 3870 3879
f 1082 4584 3873
f 3585 1570 3606
f 1082 3873 2712
f 3865 3884 3870
f 3884 3879 3870
f 3727 3729 2674
f 4382 1570 3585
f 4316 3897 4520
f 3142 3915 4345
f 3737 694 793
f 4453 3652 4131
f 736 2008 796
f 3967 2576 3968
f 188 4039 4019
f 3749 3751 227
f 4681 805 4390
f 4030 4021 4039
f 4104 4171 4079
f 3531 1591 4382
f 4030 4048 4031
f 132 718 412
f 4031 4041 4028
f 4041 4042 4028
f 3534 3777 4435
f 451 2373 436
f 451 317 2373
f 4033 2695 2690
f 4038 4045 4039
f 4045 4030 4039
f 4048 4041 4031
f 4041 4049 4042
f 4042 4049 4052
f 4044 227 3751
f 4048 4030 4045
f 4058 4048 4045
f 4048 4049 4041
f 4048 4060 4049
f 4062 4052 4049
f 4054 4052 4062
f 4052 4054 2702
f 440 4058 4045
f 4435 3532 3534
f 297 711 743
f 440 4623 4058
f 4065 4060 4058
f 4048 4058 4060
f 3534 3537 3777
f 3730 694 3737
f 4060 4062 4049
f 4062 4067 4054
f 4067 4070 4054
f 3537 3534 3514
f 4070 2691 4054
f 4054 2691 2550
f 4065 4089 4060
f 4060 4067 4062
f 4067 4092 4070
f 4075 2691 4070
f 4092 4075 4070
f 3937 4519 4300
f 4345 4522 4693
f 4111 743 711
f 1215 2357 3974
f 4677 2622 2617
f 4520 3939 4316
f 249 271 276
f 4336 4333 1090
f 16 990 3547
f 3526 3517 3516
f 4917 4546 4336
f 3543 16 3544
f 4917 4336 1138
f 64 4336 4546
f 1077 1081 2368
f 4546 4917 4337
f 2341 631 648
f 3219 3254 3255
f 317 1089 2373
f 3451 3283 4424
f 3224 3283 3451
f 1057 674 4179
f 4424 4418 3451
f 4429 3519 4430
f 4430 3519 3689
f 1009 1078 698
f 4722 3519 4720
f 4495 1427 4484
f 4484 1427 1360
f 503 762 4258
f 4484 1360 4480
f 4484 4480 4482
f 4493 4498 4495
f 4493 4495 4484
f 4516 4496 4498
f 4516 4498 4511
f 4498 4493 4511
f 599 762 619
f 4390 3731 535
f 3743 640 3481
f 4516 4526 4496
f 3481 640 601
f 619 934 964
f 3891 4514 3887
f 4300 3939 4520
f 3937 4300 4520
f 620 918 980
f 4532 4533 4530
f 4532 4537 4533
f 4693 4316 4555
f 3939 4555 4316
f 3471 3470 3523
f 4545 4546 4337
f 4552 4537 4583
f 671 4250 951
f 951 4179 671
f 823 751 819
f 3421 4355 4352
f 289 2366 234
f 514 502 626
f 288 289 234
f 4572 4580 4552
f 1683 4146 1682
f 1078 890 893
f 263 289 288
f 289 263 1761
f 4052 2702 4042
f 710 2432 289
f 4042 2702 4033
f 1320 1811 287
f 2577 710 287
f 2638 2577 287
f 285 2638 287
f 2701 2638 285
f 527 1030 594
f 1811 2673 285
f 285 287 1811
f 2673 290 285
f 750 957 791
f 4668 261 213
f 710 1320 287
f 167 183 158
f 2165 167 158
f 4908 489 4418
f 4908 4418 4424
f 4418 489 4419
f 1682 4650 1683
f 4418 4419 3451
f 1779 4650 1682
f 1779 1682 3137
f 949 993 699
f 3862 4527 1521
f 485 893 1061
f 244 4424 4722
f 4654 4658 4481
f 4391 4111 711
f 514 714 882
f 4620 4481 4422
f 1829 3186 4677
f 638 745 3732
f 680 807 503
f 4481 4658 1517
f 640 641 609
f 683 961 653
f 686 653 602
f 4658 4585 1517
f 4571 4597 4570
f 3850 1596 1594
f 4103 697 4109
f 4609 4620 4422
f 4518 4515 4597
f 4620 4654 4481
f 4518 4357 4515
f 1598 1591 1493
f 3531 1493 1591
f 4421 4422 1471
f 1047 492 1035
f 4338 4318 4734
f 4287 3252 3219
f 4287 4244 3252
f 4455 4695 3728
f 3252 4244 4159
f 4061 4159 4244
f 4096 3770 3708
f 4434 4459 4504
f 3254 3219 3223
f 251 4665 1196
f 863 562 300
f 1585 1547 1542
f 168 197 165
f 249 2385 2408
f 2710 1339 1378
f 4481 1504 1260
f 3128 3275 2744
f 2008 736 3935
f 2718 3186 1829
f 3073 3079 3027
f 3896 4300 4519
f 3896 4519 3891
f 638 2580 2571
f 4379 1502 1449
f 1449 1502 1595
f 4545 4337 3915
f 4367 4333 4368
f 1695 1683 1667
f 4368 4333 4336
f 3989 4562 4333
f 1461 1501 1523
f 1461 1523 1502
f 3074 3830 3064
f 4791 3064 3830
f 752 4887 2854
f 3693 806 3707
f 2854 4887 359
f 2764 164 752
f 3716 228 704
f 2764 509 164
f 4665 509 604
f 4665 604 1196
f 1469 1485 1529
f 1501 1469 1529
f 440 281 286
f 496 604 509
f 249 1202 271
f 271 1112 4623
f 1499 1521 4527
f 4623 286 271
f 4623 440 286
f 805 3732 745
f 1390 1202 249
f 4112 680 526
f 2408 1390 249
f 1112 346 4623
f 750 492 957
f 604 1548 1196
f 1841 568 1939
f 1170 1968 604
f 496 1170 604
f 1485 1469 1407
f 564 621 670
f 1968 1463 604
f 1548 1305 1196
f 4179 577 671
f 1548 1772 1305
f 271 1202 1112
f 632 781 787
f 4065 4058 4623
f 750 976 492
f 1196 1305 2408
f 1462 2575 2711
f 2353 209 207
f 1305 1390 2408
f 4252 500 949
f 2037 1390 1305
f 3065 3064 4791
f 619 964 620
f 928 922 674
f 3057 3065 4786
f 3103 3073 3027
f 1463 1548 604
f 347 1202 1390
f 1202 347 1112
f 686 683 653
f 1112 2349 346
f 2037 1772 2766
f 2037 1305 1772
f 621 980 918
f 2869 1841 1939
f 1390 2436 347
f 1428 1475 1518
f 2711 1475 1428
f 347 2444 2349
f 782 962 742
f 2349 1112 347
f 819 770 3026
f 1475 1532 1518
f 2037 2319 1390
f 3786 1841 2869
f 1078 893 699
f 3786 3787 1841
f 1447 1841 3787
f 2319 2436 1390
f 1463 2240 1548
f 1548 2240 1772
f 3170 1772 2240
f 2444 2436 4124
f 527 503 807
f 934 527 728
f 1673 1642 1688
f 2444 347 2436
f 1772 3170 2766
f 2444 3269 2349
f 3786 3149 3787
f 300 599 3567
f 2766 2319 2037
f 346 4089 4065
f 3269 2444 4124
f 1412 1379 1429
f 2319 4124 2436
f 3696 4379 1449
f 730 1057 477
f 3269 4089 2349
f 3253 4124 3742
f 4124 3253 3557
f 1307 1326 4510
f 3269 4068 4089
f 346 2349 4089
f 3170 4117 2766
f 1278 1307 4510
f 2319 4117 3742
f 2319 2766 4117
f 4510 3897 1278
f 3897 1254 1278
f 300 3567 3892
f 3253 4053 3557
f 1278 1259 1275
f 3557 4068 3269
f 3557 4296 4068
f 4124 3557 3269
f 4068 4549 4089
f 1241 4524 1244
f 4089 4067 4060
f 4089 4090 4067
f 3742 2320 3253
f 1240 1244 4524
f 2319 3742 4124
f 2320 3742 4117
f 4296 3557 4053
f 1180 1259 1240
f 4549 4090 4089
f 3770 4096 3388
f 1240 4524 1174
f 1182 1174 4524
f 4990 4296 4053
f 4296 4549 4068
f 1181 1137 1184
f 674 922 4179
f 1181 4917 1137
f 928 674 730
f 4420 4096 4434
f 4090 4120 4092
f 4549 4120 4090
f 4112 1055 1494
f 1125 1184 1137
f 4296 4859 4549
f 4859 4120 4549
f 4990 4975 4296
f 4990 4892 4975
f 562 863 4258
f 4917 1138 3918
f 4990 4961 4892
f 582 755 683
f 755 742 962
f 4141 4975 4892
f 4975 4132 4120
f 3918 1125 1137
f 1137 4917 3918
f 901 500 848
f 4584 955 3873
f 863 1055 526
f 4590 4562 3989
f 4534 1100 1092
f 158 97 2165
f 1215 3974 4676
f 1090 4534 1092
f 140 167 2165
f 154 111 133
f 620 980 599
f 154 156 111
f 115 156 138
f 670 621 622
f 156 115 111
f 1050 1023 4534
f 1059 1060 1100
f 4250 671 832
f 181 140 95
f 95 162 181
f 163 116 158
f 147 151 175
f 159 125 147
f 159 141 125
f 167 140 181
f 183 199 158
f 745 2571 4043
f 199 163 158
f 159 185 141
f 704 753 3716
f 4534 1023 1059
f 191 151 163
f 168 141 196
f 2357 351 3974
f 1059 1023 1022
f 503 4258 526
f 168 165 142
f 187 188 169
f 1042 1068 1058
f 1042 1020 1068
f 692 976 1049
f 187 223 188
f 223 187 215
f 2358 799 829
f 568 1841 359
f 351 2357 1995
f 3466 2332 575
f 605 561 588
f 946 901 900
f 605 579 561
f 500 4252 848
f 1059 1022 1060
f 1042 1058 1060
f 583 575 2332
f 575 583 584
f 584 588 561
f 579 616 590
f 934 762 503
f 562 4258 762
f 4674 1206 2357
f 590 592 585
f 619 762 934
f 1054 1020 4348
f 562 762 599
f 581 585 595
f 4349 1054 4348
f 581 595 606
f 743 4111 701
f 743 701 4131
f 629 573 606
f 605 616 579
f 616 625 590
f 4131 701 3971
f 590 625 592
f 4131 3971 4453
f 610 573 629
f 1014 1020 1042
f 607 586 610
f 607 610 618
f 606 595 645
f 607 618 2625
f 610 629 633
f 1022 1042 1060
f 2400 2402 2395
f 722 2400 2395
f 800 722 2842
f 2076 3229 2517
f 2625 618 635
f 3229 2518 2517
f 2517 2075 2076
f 3290 3229 2076
f 726 724 2255
f 724 2253 2255
f 949 939 993
f 939 946 582
f 1015 1042 1022
f 638 666 651
f 726 2168 724
f 1015 1014 1042
f 775 2819 727
f 2354 727 2819
f 2578 649 2591
f 2578 657 649
f 727 2354 820
f 757 816 1362
f 951 1057 4179
f 651 666 682
f 816 4692 1362
f 608 1019 477
f 626 907 514
f 652 660 659
f 4349 1013 4351
f 652 651 660
f 727 820 759
f 757 1362 1363
f 1061 893 883
f 757 758 735
f 659 660 2345
f 685 2345 660
f 727 759 815
f 350 675 666
f 514 882 591
f 502 514 525
f 999 4348 1020
f 651 682 660
f 660 682 685
f 525 527 807
f 2821 2819 775
f 934 503 527
f 758 385 735
f 4352 1013 4349
f 999 4349 4348
f 758 757 1363
f 934 728 964
f 727 3572 775
f 999 4352 4349
f 4502 978 1014
f 978 1020 1014
f 3572 727 815
f 819 692 770
f 820 4692 816
f 820 1175 4692
f 2632 3046 3984
f 1020 978 999
f 666 691 682
f 666 675 691
f 682 691 716
f 685 682 729
f 882 714 723
f 926 757 735
f 816 757 926
f 1743 2174 1756
f 999 978 968
f 682 716 729
f 2345 685 729
f 939 683 993
f 2906 2345 729
f 2558 2906 799
f 3966 871 3960
f 3961 947 2364
f 953 993 686
f 3420 4352 968
f 1348 1294 1328
f 4361 965 987
f 4361 987 4355
f 591 525 514
f 1327 4480 1360
f 146 145 832
f 1327 1360 1328
f 930 965 4361
f 1378 1339 3694
f 1339 1340 3694
f 3694 1340 1388
f 1339 1519 1340
f 3538 3543 925
f 1829 4043 2571
f 2617 3731 4677
f 1375 1370 1420
f 1340 1373 1388
f 1407 1373 1375
f 1375 1420 1407
f 4363 1471 3468
f 2335 607 2625
f 1646 820 816
f 926 735 341
f 894 977 965
f 961 777 838
f 4109 3730 3737
f 3935 4387 2008
f 2336 824 2042
f 2339 821 822
f 977 894 909
f 2878 920 844
f 826 822 2336
f 824 923 3229
f 1035 492 751
f 2897 844 3131
f 1743 2465 1716
f 2691 2745 2550
f 894 965 930
f 2550 2745 2706
f 2559 2345 2906
f 2559 2906 2558
f 2562 2345 2559
f 285 290 2725
f 288 234 2264
f 869 911 4949
f 930 4361 910
f 2333 920 2878
f 763 571 172
f 2860 3535 2559
f 3535 2562 2559
f 2582 638 651
f 2582 651 652
f 750 684 1049
f 877 930 910
f 699 993 953
f 2580 638 2582
f 670 763 198
f 670 571 763
f 910 911 877
f 964 918 620
f 622 964 994
f 910 4949 911
f 2591 2576 2578
f 2580 2579 2718
f 923 824 2336
f 2579 2580 2582
f 2596 2579 2597
f 2597 2579 2564
f 2596 2615 2718
f 2596 2718 2579
f 961 755 962
f 4250 832 632
f 4230 920 2333
f 877 894 930
f 962 825 895
f 2629 2615 2596
f 321 734 4
f 2628 2617 2615
f 684 994 964
f 2628 2615 2629
f 2042 826 2336
f 843 932 822
f 4075 2688 2691
f 2695 2693 2690
f 1754 1756 4246
f 2695 2706 2693
f 1754 1743 1756
f 2695 2702 2550
f 961 962 895
f 4033 2702 2695
f 2695 2550 2706
f 704 228 4388
f 2702 4054 2550
f 4309 3434 3911
f 3984 890 1009
f 2745 2707 2706
f 2641 4154 4310
f 2706 2707 2697
f 2710 1517 1522
f 4585 1522 1517
f 1522 1519 2710
f 2710 1519 1339
f 909 894 881
f 1245 321 4542
f 2745 2547 2707
f 3226 3214 3217
f 3226 3217 3225
f 4542 321 721
f 3217 3214 4244
f 922 1086 4179
f 4287 3255 3217
f 3217 4244 4287
f 4287 3219 3255
f 840 894 877
f 3224 3222 3223
f 911 869 877
f 3621 3641 3225
f 3226 3640 3183
f 589 823 1007
f 3254 3679 3653
f 3283 3224 3281
f 3223 3222 3254
f 3451 3449 3224
f 3503 3464 3491
f 3491 3464 3463
f 3503 3504 3464
f 3501 3494 3489
f 321 1245 734
f 3501 3502 3494
f 3502 3503 3494
f 1049 684 594
f 750 1049 976
f 849 909 881
f 976 751 492
f 3527 3514 3509
f 4399 3528 4376
f 3224 3449 3222
f 814 876 909
f 3587 3637 3608
f 3596 3587 3608
f 3596 3608 3609
f 3610 3183 3613
f 3610 3623 3183
f 3609 3623 3610
f 3609 3608 3623
f 1659 723 1085
f 723 1659 1995
f 3613 3183 3640
f 1011 4401 862
f 2008 2005 713
f 840 877 868
f 3225 3641 3226
f 980 278 599
f 894 840 881
f 3659 4409 3624
f 3641 3640 3226
f 814 909 849
f 3660 4318 4359
f 807 502 525
f 4415 3653 3679
f 3665 3660 4430
f 3979 4388 695
f 932 843 3108
f 3515 3489 3788
f 811 814 849
f 3514 3515 3788
f 4480 1327 1292
f 1292 1327 1293
f 1011 855 4401
f 4681 3730 805
f 4580 3860 3380
f 3732 805 4109
f 3861 3380 3860
f 4355 3421 4309
f 3864 4763 1082
f 3864 3861 4763
f 1082 2712 3864
f 2714 955 3878
f 686 1030 591
f 3878 3884 2714
f 3888 3884 3878
f 3879 3889 3874
f 3889 3886 3874
f 3889 3887 3886
f 3889 3890 3887
f 2357 2456 1995
f 3887 3890 3891
f 3890 4531 3891
f 622 994 791
f 351 1995 1659
f 3957 3958 2364
f 3958 3960 3961
f 781 172 571
f 3961 2364 3958
f 2858 2860 799
f 2560 875 847
f 2693 4013 4644
f 3421 4352 3420
f 4013 4014 4644
f 2690 2684 4033
f 188 4019 4016
f 4019 4012 4016
f 4019 4039 4021
f 4021 4030 4031
f 4021 4031 4026
f 1995 2461 723
f 4031 4028 4026
f 4028 4042 4015
f 2456 2461 1995
f 863 526 4258
f 4042 4033 4015
f 2706 2697 2694
f 2706 2694 4013
f 2694 4014 4013
f 4065 4623 346
f 4090 4092 4067
f 4120 4093 4092
f 4092 4093 4075
f 701 4111 4170
f 4120 4319 4093
f 4120 4132 3075
f 3075 4319 4120
f 784 814 811
f 4975 4859 4296
f 4250 632 787
f 4975 4120 4859
f 4135 3075 4132
f 3731 769 4677
f 4043 805 745
f 4135 4136 2771
f 4136 2774 2771
f 856 889 2560
f 4141 4135 4132
f 4990 4053 4615
f 4779 4141 4892
f 4141 4136 4135
f 4143 4144 4141
f 4144 4145 4137
f 808 856 783
f 4145 4547 4137
f 814 847 876
f 4450 4148 4143
f 4143 4148 4144
f 4148 4145 4144
f 4148 4147 4145
f 670 622 791
f 4147 4547 4145
f 2547 2697 2707
f 4315 4345 4693
f 2706 4013 2693
f 4367 3989 4333
f 4368 4336 64
f 2030 2337 826
f 1355 1370 1321
f 2169 2183 2357
f 489 4809 4419
f 2357 2183 2456
f 4722 4424 3519
f 4424 3283 3519
f 4359 4430 3660
f 836 765 264
f 2169 1796 2183
f 4429 4430 4431
f 4720 3519 4429
f 4431 4606 4429
f 2169 1192 1796
f 4720 4429 4606
f 4483 4482 4480
f 4483 4480 1292
f 4493 4484 4482
f 4482 4492 4493
f 4511 4493 4492
f 4511 4492 4716
f 4525 4526 4516
f 4525 4529 4526
f 4529 4532 4530
f 4529 4530 4526
f 3896 3891 4531
f 2183 2090 2456
f 4555 4315 4693
f 621 918 622
f 2358 269 799
f 3712 4546 4545
f 765 836 808
f 4537 4532 4568
f 4529 4568 4532
f 850 3040 848
f 837 723 2461
f 4763 3861 4605
f 4562 4590 3957
f 3966 4573 2358
f 4583 4537 4568
f 4572 4552 4583
f 3876 4605 3860
f 4141 4144 4136
f 4012 4019 4021
f 116 151 91
f 116 163 151
f 151 147 91
f 91 147 121
f 535 4695 4390
f 125 88 121
f 3910 3939 4300
f 4419 4809 3655
f 2560 847 814
f 3655 4809 4415
f 4809 4416 4415
f 4908 4424 244
f 2456 2090 2461
f 4720 114 4722
f 791 787 670
f 4831 4658 4654
f 814 756 2560
f 83 4518 4597
f 83 4602 4518
f 133 4597 4571
f 133 83 4597
f 900 901 4457
f 4585 4667 1522
f 4695 4454 3916
f 4602 4646 4518
f 4518 4646 4574
f 1055 863 1494
f 4411 4504 4459
f 4421 1471 4363
f 2090 2618 2461
f 4357 4518 4574
f 4394 4357 4574
f 783 2560 756
f 4411 4459 4376
f 1078 882 698
f 4399 4376 4459
f 4359 4318 4338
f 4015 4033 2684
f 783 856 2560
f 2667 2371 2991
f 2668 2371 2667
f 2030 826 2031
f 2667 4015 2672
f 4015 2684 2672
f 2461 2480 837
f 787 571 670
f 2782 3115 2337
f 817 778 2626
f 783 756 687
f 2337 822 826
f 2337 843 822
f 826 2042 2031
f 3029 2991 2987
f 837 2480 2632
f 2336 821 923
f 602 653 961
f 4230 4227 920
f 824 3229 2061
f 822 821 2336
f 2558 799 2860
f 2858 799 269
f 2558 2860 2559
f 838 777 692
f 2240 1463 1968
f 2632 2480 2922
f 2320 4053 3253
f 2741 3832 2737
f 3128 2741 2731
f 4482 4483 4479
f 751 692 819
f 3142 4345 4315
f 3142 4545 3915
f 3125 2461 2618
f 64 4546 3712
f 723 837 882
f 3125 2618 2839
f 1049 838 692
f 3747 4368 64
f 3990 1774 3989
f 4590 3989 1774
f 932 2339 822
f 4227 844 920
f 2042 824 2061
f 2897 2878 844
f 2339 4230 2333
f 2337 3115 843
f 994 684 750
f 2333 821 2339
f 4525 4535 4529
f 3229 923 2518
f 949 500 939
f 1961 2019 1983
f 859 2352 3020
f 2608 2449 2606
f 2602 2445 1145
f 2632 2922 3046
f 2449 2602 2606
f 2601 2449 2608
f 2604 1773 2633
f 2600 2630 3185
f 3185 2359 2586
f 1145 2445 2359
f 2461 3125 2480
f 1817 2584 2555
f 3125 2922 2480
f 1822 2555 2584
f 2741 2737 2731
f 1011 770 777
f 2731 2737 2732
f 895 825 855
f 2764 496 509
f 496 2764 752
f 1447 2854 359
f 935 791 957
f 1170 496 1372
f 2240 3082 3170
f 2240 2972 3082
f 765 808 731
f 3950 2869 3388
f 3786 2869 3950
f 3950 3388 4096
f 3170 3909 4117
f 765 731 718
f 3786 3950 4169
f 3909 4047 4117
f 901 946 500
f 1011 3026 770
f 939 500 946
f 3630 3973 4454
f 4504 4420 4434
f 2320 4615 4053
f 692 777 770
f 4420 4581 4096
f 4420 4904 4581
f 3950 4096 4581
f 4170 4111 694
f 4615 4961 4990
f 3935 697 4103
f 535 3728 4695
f 3979 713 3922
f 1078 699 882
f 777 895 855
f 4975 4141 4132
f 4605 1082 4763
f 3046 2922 3205
f 702 4809 489
f 336 470 545
f 755 961 683
f 186 4722 114
f 715 412 718
f 64 3712 3704
f 3704 3747 64
f 97 80 54
f 4713 4602 85
f 83 85 4602
f 81 91 121
f 121 88 81
f 116 91 80
f 703 412 715
f 2680 850 485
f 2165 97 99
f 99 140 2165
f 331 4453 3971
f 133 111 85
f 621 564 980
f 82 123 4691
f 4691 123 92
f 116 80 97
f 97 158 116
f 162 95 138
f 95 115 138
f 577 146 832
f 697 3935 725
f 3125 3205 2922
f 121 147 125
f 696 3721 535
f 88 125 141
f 3716 235 228
f 4388 3421 695
f 4179 1089 577
f 4388 228 3434
f 1089 4179 1086
f 703 715 654
f 663 703 654
f 123 142 143
f 123 143 92
f 293 743 4131
f 617 662 663
f 3302 2616 3296
f 170 4016 112
f 662 617 613
f 613 641 662
f 82 141 123
f 3372 3957 4590
f 3727 662 641
f 86 95 140
f 141 168 142
f 141 142 123
f 640 3727 641
f 709 712 582
f 143 169 170
f 143 170 112
f 3046 3685 3984
f 169 143 165
f 165 187 169
f 3046 3205 3685
f 142 165 143
f 169 188 170
f 170 188 4016
f 2587 2609 2630
f 4506 4664 4464
f 2604 2574 1752
f 2717 4664 4506
f 2614 1752 2619
f 1752 1773 2604
f 2717 1802 4664
f 1752 2574 2619
f 1706 2414 2587
f 686 602 1030
f 594 1030 602
f 2574 2604 1764
f 1802 1245 4664
f 343 348 1712
f 341 342 3735
f 1712 2917 343
f 343 2917 3973
f 2547 4035 2697
f 4035 4036 2697
f 1005 1086 922
f 4036 554 2697
f 4036 2331 554
f 554 563 565
f 558 559 563
f 563 559 574
f 565 4644 4014
f 565 563 574
f 3364 3125 2839
f 883 890 3984
f 579 590 572
f 572 590 4377
f 4377 590 585
f 4377 549 539
f 549 4377 585
f 3302 3364 2839
f 549 585 2689
f 755 582 712
f 3500 3518 3302
f 602 1049 594
f 4253 222 239
f 580 574 559
f 149 781 832
f 565 574 4644
f 608 477 957
f 573 586 559
f 124 4253 239
f 578 4644 574
f 580 578 574
f 3518 3364 3302
f 124 239 257
f 569 575 584
f 552 2689 581
f 626 4683 627
f 4252 893 485
f 552 581 566
f 2689 585 581
f 3364 3205 3125
f 580 593 578
f 559 586 580
f 581 606 566
f 714 907 1085
f 566 606 573
f 3500 3302 3296
f 3809 4940 237
f 237 4940 1265
f 573 610 586
f 593 4644 578
f 587 4644 593
f 239 183 217
f 3304 3296 2616
f 597 593 580
f 600 593 597
f 237 1269 3809
f 580 586 597
f 607 597 586
f 237 1265 1266
f 237 1266 230
f 230 1269 237
f 587 593 600
f 600 598 587
f 4006 587 598
f 597 607 4154
f 659 2345 2562
f 564 198 231
f 2587 2614 2609
f 2449 2445 2602
f 2614 2619 1738
f 2359 4281 2586
f 1522 1255 1519
f 4667 4672 1522
f 1255 1522 4672
f 1255 1314 1519
f 1210 1314 1255
f 1314 1225 1268
f 4479 4483 1292
f 1292 1293 1188
f 1294 1276 1293
f 1294 1293 1327
f 3500 1155 3518
f 1276 1355 1321
f 211 195 194
f 233 195 211
f 1340 1314 1268
f 1355 1276 1348
f 1375 1268 1321
f 1321 1268 1225
f 1328 1294 1327
f 1348 1276 1294
f 4553 4645 189
f 1340 1268 1375
f 1314 1340 1519
f 526 680 503
f 1375 1321 1370
f 751 976 692
f 1375 1373 1340
f 4036 537 2331
f 4252 850 848
f 554 2331 538
f 3818 1285 3560
f 2694 554 565
f 900 809 946
f 607 2335 4154
f 3672 3364 3518
f 3560 1285 1289
f 2688 2745 2691
f 2688 2547 2745
f 4056 515 2547
f 199 183 239
f 728 684 964
f 3535 659 2562
f 3535 2567 659
f 3672 3685 3364
f 2564 652 659
f 2579 2582 2564
f 2582 652 2564
f 2593 2597 2567
f 957 477 935
f 3685 3205 3364
f 2597 2564 2567
f 2629 2596 2597
f 2629 2610 2639
f 2610 2629 2597
f 2610 2597 2593
f 883 893 890
f 591 882 953
f 362 2610 2593
f 838 1049 602
f 2631 1822 2584
f 1289 3877 3560
f 2602 1145 2606
f 2628 2658 2617
f 2658 2628 2639
f 2629 2639 2628
f 3926 3875 3877
f 3984 3685 883
f 3927 3877 1289
f 3927 3926 3877
f 2610 362 2639
f 360 2639 362
f 2634 2617 2658
f 600 597 2641
f 217 167 212
f 597 4154 2641
f 600 2641 598
f 360 2658 2639
f 217 183 167
f 2655 4319 3075
f 2634 2658 2657
f 366 360 2662
f 195 233 201
f 671 577 832
f 360 4374 2662
f 212 201 233
f 2667 2672 2668
f 1752 2614 2414
f 2611 2359 3187
f 2359 3185 3187
f 2445 4281 2359
f 4319 2655 2679
f 2679 2655 2676
f 2587 2414 2614
f 4319 2679 4093
f 4093 2679 4075
f 2679 2676 2688
f 4004 2684 2685
f 2684 4004 2672
f 2690 2685 2684
f 4075 2679 2688
f 2676 4055 2688
f 2676 2678 4055
f 211 194 4645
f 2547 4055 4056
f 4252 949 893
f 2688 4055 2547
f 3875 3926 763
f 2694 565 4014
f 198 763 3926
f 3685 2670 883
f 231 198 3926
f 554 2694 2697
f 569 557 575
f 2753 4056 4055
f 946 809 582
f 4056 2753 515
f 2759 2753 2678
f 2678 2753 4055
f 2759 2756 2753
f 2756 2755 499
f 2756 499 2753
f 2759 4076 2756
f 2676 2655 2767
f 194 189 4645
f 2655 3075 2767
f 2771 4094 2767
f 2767 4094 2763
f 4135 2771 3075
f 3075 2771 2767
f 4094 2771 2774
f 172 149 137
f 4547 2773 2774
f 2798 2500 2786
f 2500 4133 2786
f 2786 4133 4121
f 1651 1642 1673
f 2801 4547 4147
f 4147 2807 2801
f 145 108 149
f 2798 2802 2500
f 3940 149 108
f 3222 3449 3679
f 4229 4050 1274
f 3474 3468 3540
f 3974 627 4676
f 4024 1274 4050
f 108 4234 4017
f 3788 3489 3477
f 4050 4270 3658
f 3477 3489 3479
f 4050 4229 4270
f 3489 3480 3479
f 3480 3489 3494
f 3494 3503 3491
f 3679 3254 3222
f 3515 3501 3489
f 608 1047 1019
f 3528 3507 4376
f 2717 4506 3708
f 591 953 686
f 3507 3528 3509
f 3509 3528 3527
f 3495 3542 3587
f 1802 2717 4883
f 266 255 279
f 3596 3548 3587
f 3702 3610 3613
f 3719 3705 3621
f 3621 3624 3719
f 3705 3640 3621
f 3641 3621 3640
f 3613 3640 3705
f 3626 4409 3653
f 1892 3056 294
f 3679 3655 4415
f 3655 3679 3449
f 3451 4419 3449
f 2069 4799 2071
f 950 1802 2098
f 698 882 837
f 3509 3788 3477
f 3509 3514 3788
f 4605 3861 3860
f 525 1030 527
f 594 728 527
f 4800 4801 4799
f 2184 4806 4807
f 3895 3889 3879
f 3895 3367 3889
f 302 272 273
f 3889 3367 3890
f 3367 4531 3890
f 953 882 699
f 3896 4531 3901
f 3374 3372 4590
f 759 1646 815
f 3372 3958 3957
f 3960 3958 3965
f 273 272 245
f 3965 3966 3960
f 1646 3741 815
f 3965 4573 3966
f 198 564 670
f 269 2358 4573
f 3977 3535 2860
f 3185 2586 2600
f 2412 4624 2409
f 820 1646 759
f 2412 4443 4624
f 2633 1764 2604
f 1764 2619 2574
f 1818 2631 2584
f 951 4250 787
f 3991 598 2641
f 791 994 750
f 2555 2393 2390
f 1646 926 3741
f 3060 3056 1892
f 1047 608 492
f 4268 1697 3174
f 2586 2427 2600
f 777 855 1011
f 1697 4268 4628
f 4683 626 4112
f 1055 4112 526
f 2600 2427 1706
f 2584 1817 1818
f 1706 2587 2600
f 2631 1773 1822
f 4268 3174 4267
f 4016 105 112
f 4016 4000 105
f 4016 4012 4000
f 105 4000 3999
f 4012 4001 4000
f 4001 4021 4011
f 4011 4026 4329
f 587 2693 4644
f 893 949 699
f 4026 3092 4329
f 2693 587 4006
f 2693 4006 2690
f 4012 4021 4001
f 4021 4026 4011
f 4026 4028 1631
f 4026 1631 3092
f 3190 2608 2606
f 944 861 314
f 266 250 255
f 341 3735 926
f 515 4035 2547
f 1740 1750 4272
f 1727 1697 4272
f 3646 1727 1750
f 838 602 961
f 1727 4272 1750
f 506 532 515
f 515 2753 499
f 626 627 907
f 4057 515 499
f 4057 487 506
f 247 272 303
f 499 2755 493
f 4076 2755 2756
f 4076 4072 2755
f 4628 1643 1697
f 4072 2325 2755
f 4076 4095 4072
f 1697 1643 4272
f 2477 3176 3174
f 4095 454 4072
f 4094 2774 4110
f 149 172 781
f 4113 4110 2774
f 4268 4267 2699
f 145 149 832
f 4113 4114 4110
f 4110 4114 2768
f 758 3814 4951
f 1363 3814 758
f 341 385 342
f 2321 2768 4114
f 735 385 341
f 1005 922 1151
f 2773 422 4114
f 423 2321 4114
f 423 421 2321
f 2774 4136 4137
f 758 4951 385
f 1065 1111 1019
f 318 313 4951
f 301 342 385
f 1381 3892 3567
f 4137 4136 4144
f 4137 4547 2774
f 278 1381 3567
f 4951 301 385
f 314 124 250
f 2291 4133 2500
f 4148 4116 4147
f 266 55 250
f 314 250 55
f 4116 4023 4147
f 3939 3910 4555
f 4538 3142 4315
f 2587 2630 2600
f 4011 4329 4587
f 2633 2631 1790
f 1773 2631 2633
f 4267 3176 2845
f 4419 3655 3449
f 4606 4431 4559
f 2845 3167 365
f 1292 1188 4477
f 3567 599 278
f 4492 4482 4669
f 3450 4492 4669
f 4669 4482 4479
f 1232 4525 4511
f 4511 4525 4516
f 3644 2063 1888
f 4535 4525 4536
f 3488 4525 1232
f 3568 1147 4726
f 806 700 3707
f 342 3853 3735
f 3651 3712 4545
f 4596 4572 4583
f 4368 3990 4367
f 2069 2114 4799
f 1642 1651 1639
f 4800 4799 2114
f 3990 3989 4367
f 2068 2071 2054
f 4591 4590 1774
f 4605 4584 1082
f 2388 2390 800
f 4924 1251 1888
f 88 141 82
f 91 76 80
f 1274 4017 4234
f 1274 4234 4233
f 3818 230 243
f 4689 76 91
f 907 714 514
f 99 86 140
f 1285 3818 243
f 97 54 99
f 62 95 86
f 82 4691 89
f 3170 3082 3909
f 2794 4783 1892
f 336 244 186
f 336 4908 244
f 545 489 4908
f 702 4416 4809
f 2750 1693 1447
f 1447 1693 2854
f 4417 4413 4416
f 4893 4692 1386
f 589 1035 823
f 307 1431 3892
f 4762 4831 4654
f 307 1433 1431
f 114 4720 4606
f 1450 4894 1455
f 825 818 855
f 4658 4730 4733
f 1454 1450 1455
f 477 1057 935
f 742 741 782
f 2556 1047 1035
f 782 825 962
f 4658 4733 4585
f 1476 1455 1445
f 4585 4733 4739
f 709 582 809
f 1433 1460 1494
f 755 712 742
f 4510 1326 4364
f 4658 4831 4730
f 114 4606 25
f 890 1078 1009
f 318 4951 3814
f 4585 4739 4667
f 1104 477 1019
f 4610 4762 4654
f 37 25 4606
f 4648 4646 4602
f 935 1057 951
f 318 3814 1363
f 2727 3093 2731
f 4713 4648 4602
f 951 787 791
f 4672 1218 1255
f 4935 3599 3853
f 4646 4652 4574
f 133 85 83
f 3853 342 4935
f 807 4112 626
f 4112 807 680
f 4609 4610 4620
f 3809 4943 4940
f 3892 1381 1371
f 4610 4654 4620
f 4678 4672 4667
f 4559 4574 4652
f 4609 4422 4421
f 307 320 1411
f 4609 4421 4607
f 4652 37 4559
f 4574 4559 4359
f 730 1104 2372
f 4574 4359 4338
f 1035 589 2556
f 4574 4338 4394
f 3883 3872 3654
f 3846 3883 3654
f 1104 730 477
f 3535 3977 1923
f 4566 4583 4568
f 3904 4890 3893
f 3987 4587 209
f 2441 2435 2440
f 2445 2447 2437
f 4281 2445 2437
f 2831 4638 4635
f 2439 4638 4639
f 3927 231 3926
f 728 594 684
f 3684 3948 3992
f 3143 3088 2552
f 3143 2552 2999
f 2632 3984 1009
f 1007 819 3026
f 698 2632 1009
f 3092 1631 2667
f 3092 2667 2991
f 55 266 279
f 207 3092 3025
f 3688 4059 4889
f 961 895 777
f 4061 4037 4034
f 837 2632 698
f 207 3025 2353
f 3992 4061 4034
f 4037 2362 4034
f 209 2353 865
f 209 896 3088
f 3238 2999 3084
f 4097 3510 2362
f 3084 3021 3106
f 2999 2994 3084
f 3084 2994 3021
f 3092 3029 3025
f 3092 2991 3029
f 819 1007 823
f 896 209 865
f 3088 896 936
f 3025 3029 2350
f 2999 2552 2994
f 3471 3523 4069
f 2994 3911 3021
f 865 897 896
f 4638 4633 4635
f 4638 1674 4633
f 1842 4374 360
f 360 362 1842
f 591 1030 525
f 256 45 4307
f 4232 804 1712
f 1712 804 2917
f 2917 804 322
f 54 70 99
f 1274 4233 4229
f 4237 4275 4270
f 4237 4270 4229
f 4229 4233 4237
f 4388 3979 3922
f 1894 2858 1895
f 1894 2860 2858
f 1085 3974 351
f 1085 351 1659
f 2529 364 2488
f 3721 3728 535
f 4680 88 82
f 82 89 77
f 3372 3965 3958
f 369 1061 883
f 4563 2858 1927
f 1732 1670 803
f 1732 803 4232
f 348 1720 1712
f 1670 2046 3575
f 2046 1845 3575
f 4307 4223 4312
f 1670 3575 803
f 3186 2622 4677
f 256 4338 72
f 803 804 4232
f 935 951 791
f 4781 1232 3482
f 4716 1232 4511
f 4669 3465 3450
f 359 1841 1447
f 4538 3651 4545
f 863 1431 1494
f 4545 3142 4538
f 3712 3651 3704
f 883 2670 369
f 3746 3990 3747
f 3746 3747 3704
f 3747 3990 4368
f 4003 1774 3990
f 3713 4591 1774
f 4591 3374 4590
f 3374 4586 3372
f 1845 2073 3575
f 2598 2046 1185
f 803 3575 315
f 803 315 4556
f 315 3575 4565
f 1005 2373 1086
f 3575 2073 4565
f 622 918 964
f 315 327 4556
f 571 787 781
f 730 2372 928
f 4565 3581 315
f 4565 2073 3581
f 4564 2598 3591
f 4563 1895 2858
f 1894 3977 2860
f 2439 2433 1674
f 4638 2439 1674
f 3693 348 343
f 3974 1085 907
f 2438 2433 2439
f 4284 2433 2438
f 2441 4635 2431
f 2431 2435 2441
f 3026 1011 915
f 4630 2435 2431
f 1007 3026 985
f 2427 2437 4630
f 577 1089 146
f 803 4556 3667
f 4281 2437 2427
f 4284 4285 2433
f 322 804 3667
f 227 157 3749
f 4541 4386 4464
f 1661 1664 1665
f 804 803 3667
f 3974 907 627
f 3022 3106 3021
f 4232 1712 2847
f 4374 4228 2850
f 4374 4690 4228
f 4228 4690 4375
f 2732 2737 2734
f 1185 2046 1732
f 4374 1842 4690
f 4690 1842 3591
f 2662 4374 2850
f 2046 1670 1732
f 1300 4375 4690
f 1665 1664 1662
f 4553 4445 4567
f 1372 496 752
f 4567 4645 4553
f 2854 1693 752
f 1693 1372 752
f 2141 1170 1372
f 1662 3153 3150
f 2800 1693 2750
f 2800 1372 1693
f 2141 2240 1968
f 2141 1968 1170
f 708 809 900
f 599 300 562
f 2750 1447 3787
f 2141 2873 2240
f 319 301 4951
f 4903 2063 3644
f 3455 2800 2750
f 4903 3644 4944
f 4944 3644 3643
f 3433 2750 3787
f 3149 3786 368
f 157 3740 3744
f 157 3744 3753
f 2787 3455 3431
f 3455 2750 3433
f 3803 4944 4943
f 632 832 781
f 3431 3455 3433
f 3149 368 3813
f 4346 3909 3082
f 4943 4944 3643
f 4346 3082 4264
f 4047 4661 4117
f 4169 368 3786
f 2320 4117 4615
f 4346 4603 3909
f 3950 4581 4698
f 4346 4969 4603
f 1085 723 714
f 1061 2680 485
f 4940 4941 4937
f 850 2680 3040
f 848 3040 3723
f 4823 2654 4346
f 848 667 4457
f 4457 901 848
f 4346 2654 4969
f 4661 4615 4117
f 4974 4615 4661
f 3439 4974 4661
f 627 4683 4676
f 4504 4904 4420
f 4940 4937 1265
f 4904 4942 4581
f 4504 4959 4904
f 4895 4961 4974
f 4615 4974 4961
f 4581 4879 4698
f 4969 2410 4603
f 317 468 1089
f 4942 4879 4581
f 2410 3439 4603
f 1089 468 146
f 4661 4603 3439
f 2373 1089 1086
f 4320 4892 4961
f 4959 4942 4904
f 2410 4921 3439
f 2569 3292 2273
f 4246 2363 1789
f 4921 4974 3439
f 4895 4320 4961
f 3294 4469 3293
f 3294 3293 3292
f 4921 4895 4974
f 4895 4161 4320
f 301 4935 342
f 4855 4834 4942
f 4855 4778 4834
f 4320 4779 4892
f 1090 1092 1138
f 2569 2605 3292
f 4161 4731 4320
f 4320 4731 4779
f 3563 4923 4934
f 3754 4044 3751
f 4779 4731 4141
f 3563 4934 4896
f 4929 4896 4925
f 4931 4925 4896
f 4593 4402 4521
f 4402 4450 4521
f 4548 4402 4593
f 4521 4450 4143
f 4104 4044 3756
f 4925 4931 4924
f 4321 4148 4450
f 4269 4116 4321
f 4269 4200 4116
f 4116 3997 4023
f 1246 4920 3846
f 4023 3997 2807
f 4116 4203 3997
f 4202 4203 4116
f 3294 2605 1107
f 1169 4584 4605
f 955 4584 1169
f 2605 3294 3292
f 4920 1246 3822
f 4920 3822 4934
f 545 702 489
f 336 545 4908
f 4896 4898 4931
f 3785 336 186
f 2686 2568 2648
f 4893 1386 4679
f 4247 4104 3756
f 2568 2686 2569
f 186 244 4722
f 114 119 186
f 119 114 14
f 2568 2529 2682
f 4894 4893 4679
f 2682 2648 2568
f 70 54 53
f 2569 2686 2605
f 70 86 99
f 70 62 86
f 2686 2752 2605
f 42 76 4689
f 4680 68 81
f 4713 85 65
f 4889 3948 4890
f 3904 3893 3872
f 4931 4898 4748
f 2752 1107 2605
f 4680 82 77
f 95 62 69
f 4044 3755 3756
f 54 80 76
f 4931 1249 1251
f 77 89 71
f 68 4689 81
f 88 4680 81
f 4691 92 89
f 2063 4924 1888
f 4233 4234 4740
f 84 65 85
f 4233 4740 4738
f 2686 2736 2752
f 3758 4323 4289
f 4237 4233 4738
f 3758 4289 4248
f 85 111 84
f 108 4740 4234
f 145 4740 108
f 91 81 4689
f 2846 3819 1107
f 4738 4740 145
f 89 93 3996
f 2846 1107 2752
f 4275 4237 4734
f 2752 2809 2846
f 89 92 93
f 4734 4237 4738
f 4735 4734 4738
f 4735 4738 146
f 364 405 2488
f 3985 3996 105
f 657 2344 3558
f 2607 4176 2370
f 243 230 4702
f 3758 4248 3756
f 112 92 143
f 93 92 112
f 93 112 3996
f 105 3996 112
f 4586 4573 3965
f 1927 2858 269
f 3581 316 315
f 3819 2888 4955
f 243 4702 4700
f 926 1646 816
f 2846 2888 3819
f 2953 2892 2846
f 327 315 316
f 322 3667 324
f 4556 327 3667
f 327 324 3667
f 2729 2727 2731
f 2729 2731 2732
f 324 327 309
f 2953 2982 2892
f 3148 3016 2859
f 331 322 324
f 2917 322 3973
f 2732 2734 2730
f 3093 3128 2731
f 352 348 3707
f 1720 348 4231
f 4449 4630 2431
f 352 3707 700
f 3065 3053 3064
f 3148 2872 3016
f 1450 4893 4894
f 1386 4688 4684
f 362 2593 349
f 4684 4679 1386
f 2933 700 356
f 1419 4684 4686
f 4679 4684 1419
f 1842 362 2720
f 4894 4679 1419
f 4411 4855 4959
f 4504 4411 4959
f 3010 3008 3007
f 421 2323 2321
f 2323 421 429
f 445 2323 429
f 2321 2323 455
f 3724 3725 3010
f 3758 3759 4323
f 2323 445 455
f 2321 455 2768
f 455 459 454
f 3724 3010 3699
f 3010 3007 3699
f 454 2768 455
f 454 4095 2768
f 445 459 455
f 4664 1245 4542
f 3725 3697 3010
f 4072 454 459
f 467 471 459
f 459 471 4072
f 2325 4072 471
f 484 467 450
f 484 471 467
f 484 480 471
f 1521 4507 1536
f 4505 1590 1596
f 2325 471 480
f 2325 480 487
f 484 475 486
f 3850 4505 1596
f 3850 1565 4505
f 2325 493 2755
f 2430 2433 4285
f 2325 487 493
f 3765 3755 3772
f 3765 3761 3755
f 486 505 484
f 3911 2994 4727
f 487 480 484
f 487 484 497
f 3761 3758 3755
f 505 497 484
f 4057 499 493
f 4057 493 487
f 4541 3773 4386
f 486 531 510
f 695 2551 3979
f 696 2634 3722
f 350 638 3732
f 3922 704 4388
f 704 3922 753
f 510 505 486
f 3097 3095 3099
f 697 725 675
f 3772 3755 3768
f 491 504 524
f 491 524 531
f 713 851 796
f 3095 2470 3099
f 3979 2551 713
f 4388 3434 3421
f 4472 3099 3121
f 515 4057 506
f 2470 3121 3099
f 487 497 506
f 696 2617 2634
f 3916 4452 4681
f 506 497 520
f 504 513 523
f 504 523 524
f 2008 713 796
f 4457 708 900
f 497 519 529
f 4458 708 4457
f 505 519 497
f 510 531 544
f 3293 4469 2872
f 825 782 818
f 741 802 150
f 741 150 818
f 343 3973 3630
f 4469 3699 3018
f 4469 3018 2872
f 510 519 505
f 1661 2080 2081
f 510 544 519
f 506 520 532
f 4452 3730 4681
f 3916 764 4452
f 3150 4653 3151
f 529 520 497
f 520 529 538
f 531 524 543
f 529 519 538
f 519 548 538
f 531 543 544
f 515 532 4035
f 532 520 537
f 3768 3755 3762
f 532 4036 4035
f 532 537 4036
f 4364 1326 4501
f 4513 4358 4509
f 520 538 537
f 544 548 519
f 4358 4513 4366
f 1013 1012 4351
f 4351 1012 1045
f 1662 1686 3153
f 3154 3153 1686
f 2331 537 538
f 524 523 543
f 543 523 2689
f 523 549 2689
f 538 548 558
f 558 554 538
f 1662 1664 1686
f 558 563 554
f 1067 1117 1074
f 553 544 543
f 1686 1664 1661
f 543 552 553
f 544 559 548
f 553 559 544
f 543 2689 552
f 1054 1045 1067
f 4349 4351 1054
f 553 552 566
f 3157 1899 3156
f 559 558 548
f 573 559 553
f 566 573 553
f 4352 999 968
f 584 561 569
f 561 542 569
f 4728 3555 3554
f 561 579 572
f 933 3555 4728
f 3445 575 557
f 3421 3434 4309
f 3421 3420 695
f 2747 2791 3163
f 3734 4391 753
f 2566 4306 1148
f 2551 851 713
f 3550 4314 4701
f 2747 3163 2751
f 4728 4732 4249
f 1847 2751 3163
f 3185 1688 1666
f 931 3583 3555
f 1012 1013 4352
f 4630 4449 4448
f 897 936 896
f 4355 1012 4352
f 4630 2423 2427
f 3088 936 967
f 936 897 931
f 3292 3293 2378
f 936 933 967
f 936 931 933
f 897 865 3583
f 4727 967 933
f 4695 3916 4390
f 4727 2552 967
f 4154 2335 4310
f 2370 2335 2607
f 3088 967 2552
f 4401 879 862
f 1293 1276 1188
f 1276 960 1188
f 4672 4703 1218
f 1218 1210 1255
f 4153 4249 4732
f 3554 4949 4732
f 868 1147 842
f 1210 1225 1314
f 910 4732 4949
f 3867 3868 1385
f 3867 1385 3857
f 1225 1209 1321
f 3866 3867 3857
f 4822 4808 1515
f 1276 1209 970
f 1610 623 4444
f 1276 1321 1209
f 2500 2501 2291
f 2501 2281 2291
f 2291 2281 2297
f 3854 3856 3852
f 2279 2288 2281
f 4488 1499 3852
f 2288 2297 2281
f 2291 2297 2780
f 1515 4813 4822
f 2291 2780 4133
f 3769 4437 3765
f 3769 3765 3772
f 4122 4133 2780
f 4122 4121 4133
f 4122 422 4121
f 3781 3777 3537
f 2297 4122 2780
f 415 417 2288
f 2803 2500 2802
f 2803 2501 2500
f 3781 3779 3777
f 1610 4442 1614
f 3611 623 1623
f 3611 4796 623
f 3023 3106 3022
f 3021 3911 3022
f 2552 4727 2994
f 2564 659 2567
f 2567 3535 2593
f 3038 2411 4631
f 2593 1923 349
f 4631 4629 2417
f 4631 2411 4629
f 4448 2423 4630
f 366 2658 360
f 4816 2166 4625
f 3769 3772 3775
f 2657 2658 366
f 3779 3768 3777
f 2657 3722 2634
f 356 366 2662
f 3991 4004 4006
f 366 356 3721
f 3721 2657 366
f 2685 2690 4006
f 2685 4006 4004
f 1636 3642 1647
f 2720 362 349
f 3773 3775 3779
f 2720 349 4008
f 2676 2767 2678
f 2759 2678 2767
f 2763 2759 2767
f 3812 4256 3506
f 4076 2759 2763
f 4114 422 423
f 3777 3768 4435
f 2774 2773 4113
f 4435 3526 3532
f 2786 2773 4547
f 2773 2786 422
f 4467 4428 4240
f 4193 4240 4428
f 2786 4121 422
f 4435 3766 3526
f 2801 2786 4547
f 2801 2798 2786
f 2802 2798 2801
f 2176 3529 3151
f 2803 2802 2535
f 3766 3760 3526
f 4023 2807 4147
f 3772 3768 3775
f 3160 3151 1640
f 2814 2807 3997
f 4428 1854 4193
f 2807 2814 2801
f 2814 2820 2801
f 4203 2817 2814
f 2814 2817 2820
f 3294 3295 4469
f 1107 3819 3295
f 3294 1107 3295
f 3022 202 182
f 4203 2814 3997
f 3699 4469 3295
f 3022 3911 3434
f 4435 3762 3766
f 202 3434 228
f 3464 3466 3461
f 3461 3466 575
f 3461 575 3445
f 4428 4279 1854
f 3491 3463 3460
f 3460 3463 3461
f 3463 3464 3461
f 1663 1854 2163
f 4363 3468 3474
f 3477 3479 3469
f 3479 3480 3457
f 3494 3491 3480
f 2175 4073 2191
f 3474 3540 3542
f 3509 3477 3476
f 3760 3749 3753
f 3507 3521 4376
f 4411 4376 3521
f 3702 3580 3610
f 3753 3752 3504
f 3580 3596 3610
f 3610 3596 3609
f 3613 3705 3702
f 3812 2891 4256
f 3614 4409 3626
f 4410 4415 4416
f 4410 3626 4415
f 4415 3626 3653
f 4410 3614 3626
f 3706 3702 3705
f 3806 2891 3812
f 2185 2101 3529
f 3536 3702 3706
f 3706 3705 3719
f 4448 1783 4447
f 4448 4447 2413
f 4448 2413 2423
f 2414 2423 2413
f 3876 3860 3871
f 4580 3871 3860
f 926 3735 3741
f 1252 4605 3876
f 1037 3878 955
f 1037 3888 3878
f 1016 3888 1037
f 3884 3894 3879
f 3894 3895 3879
f 3743 3752 3729
f 3888 3894 3884
f 4455 700 806
f 3900 4531 3367
f 4531 3900 3901
f 3901 3910 3896
f 3693 3707 348
f 3896 3910 4300
f 4554 4322 4555
f 4555 4322 4315
f 3735 3736 3573
f 3735 3853 3736
f 3991 4006 598
f 4001 4011 3987
f 4587 3987 4011
f 3985 105 3986
f 3699 3700 3018
f 4000 3983 3999
f 4000 4001 3983
f 3729 640 3743
f 3729 3727 640
f 2763 4094 4076
f 4094 4095 4076
f 741 740 802
f 4094 4110 4095
f 4110 2768 4095
f 2773 4114 4113
f 3007 3700 3699
f 4731 4593 4141
f 4593 4143 4141
f 4593 4521 4143
f 4321 4116 4148
f 4200 4202 4116
f 4538 4315 3739
f 3724 3295 3819
f 4411 3521 4855
f 3295 3724 3699
f 4676 4683 1470
f 4406 3536 3706
f 2374 3684 4034
f 4725 4406 3706
f 1246 3846 3654
f 1829 769 4043
f 4774 4406 4725
f 1888 3647 3644
f 4387 3737 793
f 4413 4410 4416
f 4417 4853 4413
f 4413 3614 4410
f 4431 4430 4359
f 4559 4431 4359
f 4606 4559 37
f 4477 1188 960
f 3644 3645 1156
f 3644 1156 3643
f 4670 4479 4478
f 4670 4478 4666
f 4479 4477 4478
f 4478 4477 4476
f 4477 960 4476
f 4015 2667 1631
f 4669 4479 4670
f 4479 1292 4477
f 3488 4536 4525
f 4543 4529 4535
f 4535 4536 4543
f 1631 4028 4015
f 4560 4536 4768
f 4937 4941 3627
f 4560 4543 4536
f 3637 1500 3524
f 4770 4568 4529
f 2988 3651 4538
f 4941 3632 3627
f 4770 4566 4568
f 2051 1927 4573
f 4566 4601 4583
f 3812 3506 3529
f 3583 865 3565
f 1500 3607 3629
f 4601 4596 4583
f 4601 4604 4596
f 4215 4224 4220
f 105 3999 3986
f 3465 4669 1094
f 4669 4670 1094
f 4937 3627 3615
f 1094 4670 4666
f 54 76 42
f 4680 77 57
f 3616 3615 3627
f 4281 2427 2586
f 4175 4208 4215
f 1232 4716 3482
f 702 767 4751
f 702 4751 4417
f 3629 3606 1530
f 3585 3606 3629
f 4768 4536 4777
f 4560 4770 4543
f 4770 4529 4543
f 4215 4208 2465
f 4215 2465 4224
f 1232 4781 3488
f 3853 3599 3736
f 4985 4781 3482
f 3050 3056 3060
f 3056 3050 3057
f 866 4853 4417
f 866 4417 4751
f 702 4417 4416
f 2641 3566 3991
f 4217 4221 4216
f 3060 1892 4783
f 4985 1231 4986
f 4997 4986 4996
f 897 3583 931
f 4153 4732 910
f 1231 5000 4996
f 5000 1231 3465
f 4309 4153 910
f 910 4361 4309
f 4217 4220 4221
f 3806 3812 4216
f 4986 1231 4996
f 3570 3912 3558
f 4361 4355 4309
f 5000 3465 4697
f 3577 3593 992
f 4996 5000 4997
f 3573 815 3741
f 4997 5000 4966
f 4986 4997 5002
f 4704 1051 3912
f 3049 3050 3060
f 3048 3074 3064
f 4966 5000 4579
f 4697 4579 5000
f 1081 1026 18
f 5002 4997 4965
f 3579 3561 1038
f 4697 4577 4579
f 4825 4828 4822
f 4697 1094 4577
f 4829 4818 4830
f 4314 4704 4701
f 4822 4828 4830
f 3556 4701 3549
f 4997 4966 4965
f 4818 4822 4830
f 4965 4966 3794
f 4885 5002 4916
f 4727 933 4728
f 4825 4822 4813
f 5002 4965 4916
f 4902 5002 4885
f 1147 869 3554
f 933 931 3555
f 3794 4966 3105
f 4816 4817 2166
f 4869 4916 3794
f 245 3759 273
f 4965 3794 4916
f 4885 4916 4847
f 4726 3556 3545
f 4853 4870 4810
f 3025 2350 3550
f 1076 4313 3566
f 4916 4803 4847
f 2371 4313 4314
f 4916 4869 4803
f 3583 4701 3556
f 4847 4803 4785
f 2350 3029 2987
f 4810 3597 4853
f 4818 4829 2166
f 4818 2166 4817
f 649 3582 3902
f 3902 3582 1038
f 4810 4812 3597
f 3597 4812 4407
f 4442 354 4813
f 4541 4542 721
f 4707 4803 4869
f 990 1002 3547
f 4803 4678 4785
f 4803 4707 4678
f 4792 4471 914
f 1026 990 18
f 4785 4885 4847
f 3037 4631 2417
f 2420 3037 2417
f 4314 4313 4704
f 4707 4789 4705
f 4863 4785 4733
f 4733 4730 4863
f 4762 4826 4831
f 4739 4678 4667
f 3759 4567 4323
f 4739 4785 4678
f 1051 1038 3582
f 4739 4733 4785
f 2191 4073 4063
f 4648 4652 4646
f 35 4648 52
f 2370 4176 1038
f 4650 1667 1683
f 4650 3134 1667
f 1051 3582 3912
f 4648 35 4652
f 4678 4707 4705
f 3565 2353 3025
f 4639 4638 2831
f 4703 4672 4705
f 2831 4642 4639
f 4713 52 4648
f 4678 4705 4672
f 4382 1591 1570
f 4757 4610 4607
f 2442 2439 4639
f 4607 4610 4609
f 4635 4288 2831
f 3475 4406 4774
f 790 739 747
f 790 747 779
f 707 747 739
f 3186 2718 2622
f 3524 3523 3637
f 3909 4603 4047
f 2452 2440 2435
f 3523 3524 1464
f 4603 4661 4047
f 4598 4770 4560
f 2410 3478 4921
f 3450 3465 3482
f 3987 209 3182
f 3182 209 3143
f 3752 3743 3492
f 3143 2999 3238
f 3189 3238 3138
f 3523 1464 4069
f 2437 2435 4630
f 3912 3570 3549
f 3555 3556 4726
f 3593 2365 992
f 152 153 3023
f 120 3023 153
f 3238 3084 3138
f 3138 3084 3106
f 2435 2437 2448
f 2447 2448 2437
f 152 3023 3022
f 3862 1521 1536
f 182 152 3022
f 1706 2427 2423
f 2414 1706 2423
f 356 2662 2933
f 4625 2166 4821
f 352 4228 4231
f 4821 2166 2355
f 352 2933 4228
f 331 324 3661
f 324 309 3661
f 4387 793 2005
f 3922 713 3734
f 4472 3097 3099
f 4109 805 3730
f 3097 4472 4471
f 4354 4326 4325
f 54 2882 53
f 2674 662 3727
f 3455 2787 2329
f 2787 2873 2329
f 3819 4955 3725
f 2329 2141 2800
f 1673 1678 1651
f 2141 1372 2800
f 2972 2240 2873
f 2661 2670 3932
f 2661 2659 2670
f 2410 4969 3478
f 2653 2644 2347
f 831 2626 2650
f 2073 328 1691
f 2073 4588 328
f 2134 2194 2162
f 2134 2157 2194
f 3750 831 2645
f 4588 1923 328
f 1342 1689 4563
f 1342 4563 2052
f 2023 4573 4586
f 4586 3965 3372
f 4293 4291 2442
f 845 834 801
f 4573 1927 269
f 1923 2593 3535
f 1647 376 1874
f 1927 2052 4563
f 2046 4564 1845
f 4564 4588 1845
f 3591 1842 4008
f 4291 2438 2442
f 2720 4008 1842
f 1720 2847 1712
f 4228 4375 4231
f 2046 2598 4564
f 4291 4284 2438
f 1428 1518 1429
f 1518 1412 1429
f 4564 2705 4588
f 2705 349 4588
f 4647 4284 4291
f 4647 4285 4284
f 1689 1691 1895
f 4034 2362 2374
f 1103 3911 4727
f 4726 4306 3568
f 1081 1077 1052
f 1081 1052 1026
f 4985 3482 1231
f 3620 1033 1031
f 2365 3620 1031
f 3482 3465 1231
f 4697 3465 1094
f 2365 3602 3616
f 1094 4666 4577
f 4716 3450 3482
f 3450 4716 4492
f 4285 2163 1854
f 3739 4315 4322
f 677 748 707
f 2644 748 677
f 3930 2988 4538
f 2452 2435 2448
f 3704 3701 3746
f 1598 1493 1449
f 3990 3746 3745
f 3990 3745 4594
f 4594 4005 4003
f 1774 4003 3713
f 1537 1501 1599
f 4594 4003 3990
f 3715 3713 4003
f 4326 4332 39
f 1590 4485 2575
f 2051 4573 2023
f 2073 1691 3581
f 3586 2866 3581
f 3586 3581 1691
f 3586 1691 1689
f 3581 2907 316
f 2907 311 316
f 3591 2705 4564
f 4563 1689 1895
f 3591 4008 2705
f 1854 4279 4285
f 4008 349 2705
f 4332 4312 39
f 1577 1488 1526
f 328 1923 3977
f 1895 328 3977
f 1895 3977 1894
f 305 3652 3661
f 1752 2414 2407
f 2095 2134 2162
f 4577 4578 3110
f 4278 4467 4277
f 4579 4577 3110
f 4278 4277 2424
f 4278 2424 4279
f 3105 4579 3110
f 634 3110 4578
f 4278 4428 4467
f 4966 4579 3105
f 3110 634 3793
f 4241 4251 3804
f 1598 1571 1591
f 3105 3110 3793
f 921 3794 3105
f 3105 3793 921
f 1595 1576 1449
f 921 3793 1632
f 634 1632 3793
f 4869 3794 921
f 1449 1576 1598
f 410 4245 4246
f 3850 1585 1565
f 4869 921 1632
f 4869 1632 4789
f 1570 1591 1571
f 4707 4869 4789
f 3135 3106 3023
f 1874 376 1889
f 3135 3023 120
f 4243 4245 410
f 4243 410 4242
f 1542 1567 1565
f 1185 4232 2847
f 1585 1542 1565
f 1296 2847 1720
f 2850 2933 2662
f 2850 4228 2933
f 352 4231 348
f 3185 1666 3187
f 1565 1567 4485
f 4375 1720 4231
f 1565 4485 4505
f 4241 4243 4242
f 4375 1296 1720
f 1553 1579 1572
f 1185 1732 4232
f 1570 1571 3606
f 1632 4712 4789
f 4507 1542 1547
f 959 4712 1632
f 1632 634 4466
f 1754 4246 4245
f 4224 1754 4245
f 948 1632 4466
f 634 4463 4466
f 1542 1543 1567
f 634 4578 4463
f 1179 2598 1185
f 1754 2465 1743
f 1754 4224 2465
f 1537 1523 1501
f 1179 1185 2847
f 1502 1523 1595
f 1179 2847 1296
f 1537 1595 1523
f 1177 1296 4375
f 1177 4375 1300
f 3591 1300 4690
f 2329 2873 2141
f 3455 2329 2800
f 1076 4310 3561
f 1475 2711 1532
f 3433 3787 3149
f 2711 1589 1532
f 2873 3634 2972
f 1547 1536 4507
f 3813 3433 3149
f 3634 4264 3082
f 3082 2972 3634
f 3813 368 4592
f 4698 4169 3950
f 3804 4221 4241
f 4933 4169 4957
f 1661 3156 2080
f 4933 368 4169
f 1501 1529 1599
f 4868 4969 2654
f 4224 4245 4220
f 4698 4957 4169
f 1488 1466 1505
f 4878 4933 4957
f 4220 4245 4243
f 4959 4855 4942
f 4220 4243 4221
f 4879 4942 4834
f 4778 4855 4771
f 1526 1488 1580
f 4221 4243 4241
f 4879 4834 4957
f 4969 4868 3478
f 1485 1488 1586
f 1490 4683 4112
f 4921 2428 4895
f 2428 4671 4895
f 4671 4161 4895
f 4671 4611 4161
f 4161 4611 4731
f 4611 4593 4731
f 1521 4508 4507
f 4611 4548 4593
f 1518 1580 1412
f 4425 4402 4548
f 4402 4321 4450
f 4321 4402 4362
f 4177 2652 4185
f 1252 1169 4605
f 4184 4177 4185
f 955 1169 1037
f 3123 4119 4146
f 4751 864 866
f 702 545 767
f 1586 1529 1485
f 693 545 470
f 3629 1530 1507
f 1580 1505 1412
f 336 252 470
f 1505 1580 1488
f 336 3785 252
f 4123 4118 4119
f 4126 4123 4119
f 3785 186 119
f 119 14 96
f 25 14 114
f 19 2882 42
f 3629 1507 1500
f 35 25 4652
f 4652 25 37
f 1499 4488 1521
f 2882 26 53
f 54 42 2882
f 19 42 46
f 4689 46 42
f 1464 3524 2548
f 4689 47 46
f 1464 2548 1478
f 4084 4146 4118
f 46 47 15
f 4085 4084 4118
f 4488 1424 1435
f 3852 1424 4488
f 47 49 20
f 4084 3137 4146
f 4084 1779 3137
f 49 27 20
f 49 47 68
f 4084 4108 1779
f 2362 3510 1389
f 49 57 27
f 4126 4100 4123
f 35 52 38
f 4098 4123 4100
f 53 32 70
f 53 26 32
f 27 57 41
f 3651 2988 3704
f 57 77 48
f 4088 4118 4123
f 2376 4358 4882
f 4098 4088 4123
f 4882 4358 4366
f 40 38 65
f 38 4713 65
f 4882 4366 4501
f 4100 4126 4125
f 4713 38 52
f 40 65 84
f 1364 1350 4378
f 47 4689 68
f 1334 1347 4882
f 1334 1337 1347
f 49 68 4680
f 4193 1663 1678
f 57 49 4680
f 4115 4099 4100
f 4882 4501 1334
f 34 69 62
f 1317 1334 4501
f 4098 4100 4099
f 71 89 73
f 1431 863 300
f 89 3996 73
f 1326 1317 4501
f 4699 115 95
f 1381 278 1403
f 1334 1324 1337
f 84 111 115
f 115 4699 84
f 102 120 153
f 2205 4098 4099
f 4743 107 153
f 107 102 153
f 152 4743 153
f 160 152 182
f 160 4743 152
f 182 166 160
f 160 166 4743
f 192 4737 166
f 1317 1324 1334
f 182 202 200
f 166 182 200
f 192 166 200
f 4736 192 216
f 202 3022 3434
f 1298 1323 1324
f 200 235 192
f 4088 4085 4118
f 192 235 219
f 1290 1298 1324
f 200 202 235
f 202 228 235
f 216 192 219
f 216 219 218
f 1306 1290 1324
f 219 229 218
f 2984 2157 2134
f 1326 1307 1309
f 1307 1278 1309
f 235 3716 241
f 1306 1324 1317
f 219 235 241
f 229 219 241
f 241 267 254
f 4088 2206 4064
f 241 3716 267
f 229 241 254
f 4714 229 254
f 4714 254 275
f 2840 1916 1887
f 2859 1916 2840
f 2840 1887 2791
f 2840 2791 3159
f 1490 4112 1460
f 3716 268 267
f 268 711 274
f 1470 4683 1490
f 1287 1298 1284
f 268 274 267
f 274 254 267
f 275 254 274
f 711 275 274
f 1284 1298 1290
f 2357 1215 4674
f 297 275 711
f 296 275 297
f 4081 4108 4084
f 1847 3163 2791
f 1847 1827 2751
f 1847 1849 1827
f 1803 2751 1827
f 1780 1782 1812
f 1206 2169 2357
f 1812 1785 1780
f 4081 4084 4085
f 4088 4081 4085
f 3872 1297 3654
f 305 4710 293
f 4710 305 299
f 310 299 305
f 310 312 299
f 327 316 309
f 316 310 309
f 316 311 310
f 4064 4081 4088
f 3661 309 305
f 309 310 305
f 311 312 310
f 1691 328 1895
f 1275 1309 1278
f 1306 1317 1309
f 4064 4074 4108
f 4064 4108 4081
f 1309 1317 1326
f 4063 4074 4064
f 2933 352 700
f 700 3721 356
f 1206 4686 1192
f 3802 4643 4771
f 3802 4771 3801
f 417 415 429
f 1206 1192 2169
f 2297 2288 417
f 417 4122 2297
f 443 429 415
f 417 421 423
f 417 429 421
f 4122 423 422
f 4122 417 423
f 443 428 450
f 4063 4080 4074
f 443 445 429
f 459 445 443
f 466 450 428
f 443 467 459
f 450 467 443
f 428 441 466
f 457 466 441
f 457 430 465
f 466 475 450
f 457 465 483
f 450 475 484
f 4063 4064 2191
f 466 457 491
f 466 491 475
f 465 476 483
f 4073 4080 4063
f 491 486 475
f 483 491 457
f 1261 1284 1280
f 483 504 491
f 486 491 531
f 498 504 483
f 4221 3806 4216
f 504 498 513
f 3806 4221 3804
f 498 3995 513
f 1796 1192 4686
f 1262 1306 1275
f 1262 1290 1306
f 3995 536 513
f 534 550 3995
f 513 536 549
f 513 549 523
f 3995 550 536
f 3518 1155 3672
f 1280 1284 1290
f 536 550 539
f 550 551 539
f 539 549 536
f 572 539 551
f 539 572 4377
f 551 561 572
f 1261 1253 1282
f 569 542 555
f 555 557 569
f 1275 1306 1309
f 4463 4476 903
f 4466 4463 903
f 2990 3697 3725
f 3652 305 293
f 948 959 1632
f 1233 1262 1275
f 948 4466 904
f 903 904 4466
f 959 948 982
f 2990 2992 3697
f 982 948 904
f 970 982 904
f 293 296 297
f 4712 959 984
f 3010 3697 3297
f 1276 970 904
f 1276 904 960
f 1261 1287 1284
f 904 4476 960
f 2669 2680 1061
f 2990 3315 2984
f 369 2669 1061
f 903 4476 904
f 1713 1716 1714
f 984 959 1209
f 1209 959 982
f 2990 2989 3315
f 1218 4703 984
f 3703 3315 2989
f 1218 984 1210
f 1225 1210 1209
f 1210 984 1209
f 4712 984 4703
f 1209 982 970
f 2535 2274 2803
f 2803 2274 2501
f 2274 2266 2281
f 2274 2281 2501
f 2266 2279 2281
f 2303 2288 2279
f 268 753 4391
f 2303 2279 2282
f 1273 1282 1253
f 4391 711 268
f 2299 2303 2282
f 2288 2303 415
f 3734 694 4391
f 2299 415 2303
f 414 2299 2311
f 3010 3297 3008
f 1262 1280 1290
f 2470 1785 1778
f 2470 3113 1785
f 4588 349 1923
f 3721 3722 2657
f 2802 2235 2535
f 2005 694 3734
f 2802 2801 2820
f 2810 2802 2820
f 2810 2235 2802
f 2235 2534 2535
f 1642 1666 1688
f 2810 2820 2826
f 2818 2235 2810
f 2816 2235 2818
f 4677 769 1829
f 2826 2818 2810
f 2826 4183 2818
f 2826 2820 4198
f 4198 2827 2826
f 2827 4183 2826
f 4198 2820 2817
f 3728 3721 700
f 3460 3461 3444
f 1640 3151 2014
f 3444 3461 3445
f 3429 3469 3457
f 3479 3457 3469
f 3460 3457 3480
f 3460 3480 3491
f 3474 4561 4363
f 3973 322 331
f 4392 4561 3474
f 3454 3477 3469
f 4392 3474 3483
f 4774 4403 3475
f 4193 1854 1663
f 3509 3476 3487
f 3483 3474 3495
f 3474 3542 3495
f 3802 3801 3496
f 3801 3499 3496
f 3475 3485 3536
f 1273 1253 1239
f 3536 3485 3498
f 3536 3498 3580
f 3521 3499 3801
f 3521 3507 3499
f 3507 3487 3499
f 1688 2630 1690
f 3507 3509 3487
f 4406 3475 3536
f 1254 1259 1278
f 1254 1240 1259
f 4855 3521 3801
f 3495 3498 3485
f 1103 4727 4249
f 3498 3587 3548
f 3498 3495 3587
f 3580 3498 3596
f 3122 1792 1804
f 3536 3580 3702
f 3498 3548 3596
f 1239 1247 1273
f 3597 3603 3614
f 3718 3719 3603
f 3122 1804 1729
f 3122 1729 3121
f 3603 3719 3624
f 3614 3603 4409
f 4409 3603 3624
f 1778 3122 3121
f 3718 3706 3719
f 1227 1277 1235
f 3597 4407 3603
f 4407 3718 3603
f 1721 1737 3123
f 4771 4855 3801
f 3871 4580 4596
f 4596 4580 4572
f 1262 1228 1280
f 3876 3871 3881
f 1280 1228 1221
f 3895 3900 3367
f 3900 3906 3901
f 4335 3906 3900
f 2872 3018 3016
f 3906 4328 3901
f 3018 3700 3016
f 3910 4554 4555
f 4554 3921 4322
f 3986 3999 3982
f 2827 4550 4183
f 734 279 4
f 4183 2217 2227
f 3016 3700 3014
f 4183 2227 2818
f 1262 1233 1213
f 4204 2827 4198
f 4218 4200 4269
f 3700 2015 3014
f 3007 2015 3700
f 1262 1213 1228
f 4211 4203 4202
f 1191 1253 1261
f 2989 3725 3703
f 4403 4405 3475
f 4761 4405 4403
f 4725 4772 4774
f 1271 1247 1238
f 4853 3597 4413
f 3597 3614 4413
f 3008 3297 2027
f 4327 1271 1238
f 4777 4536 3488
f 3910 3901 3919
f 4575 2228 4550
f 4575 4550 2827
f 2990 3725 2989
f 4550 2217 4183
f 3919 4554 3910
f 4598 4566 4770
f 4598 4560 4595
f 1845 4588 2073
f 1221 1261 1280
f 3713 3374 4591
f 2056 2983 2095
f 2056 2992 2983
f 4578 4478 4476
f 4578 4476 4463
f 2056 3297 2992
f 4577 4666 4578
f 4666 4478 4578
f 3697 2992 3297
f 32 34 62
f 296 4710 275
f 4711 275 4710
f 299 4711 4710
f 299 298 4711
f 2983 2134 2095
f 2983 2984 2134
f 4714 275 4711
f 298 4714 4711
f 1275 1259 1233
f 229 4714 4723
f 1710 4723 4714
f 1710 1645 4723
f 4723 4729 218
f 218 229 4723
f 4724 4723 1645
f 4729 216 218
f 4729 4724 1775
f 734 950 279
f 1781 1775 4724
f 2984 2992 2990
f 1775 176 4737
f 2984 2983 2992
f 192 4736 4737
f 4736 1775 4737
f 4737 144 4743
f 4742 144 176
f 950 734 1245
f 4737 176 144
f 4743 144 107
f 4744 144 4742
f 4744 107 144
f 2262 107 4744
f 1134 2262 4744
f 767 864 4751
f 866 1010 4870
f 1602 3083 4641
f 1602 4641 2453
f 4870 4853 866
f 4761 4403 4760
f 4760 4938 4761
f 4688 1175 4686
f 4598 4601 4566
f 4327 1238 1207
f 4930 4831 4881
f 4780 3508 4777
f 4686 1175 1796
f 4781 4980 3512
f 4831 4930 4858
f 3488 3512 4780
f 3488 4781 3512
f 1175 2285 1796
f 2218 4550 3241
f 2453 4641 4288
f 2218 2217 4550
f 4879 4957 4698
f 4324 2787 3431
f 2787 4960 3634
f 2453 4288 2441
f 48 77 71
f 1251 1249 3649
f 4985 4980 4781
f 1796 2285 2090
f 4976 4980 4782
f 4782 4980 4986
f 2440 2453 2441
f 4980 4985 4986
f 4782 4986 5002
f 4998 4782 5002
f 4998 5002 4902
f 2453 2440 2459
f 2449 2450 2447
f 1191 1261 1221
f 4939 4998 4902
f 866 864 1010
f 1008 1010 864
f 1796 2090 2183
f 4866 4885 4785
f 4897 4902 4866
f 4858 4930 4897
f 4930 4932 4897
f 4932 4939 4897
f 4870 4875 4810
f 4875 4812 4810
f 4866 4902 4885
f 2449 2447 2445
f 4863 4866 4785
f 4858 4730 4831
f 2830 2791 2747
f 4858 4897 4730
f 2618 2090 2285
f 4897 4866 4863
f 4897 4863 4730
f 2442 2438 2439
f 4938 4776 4761
f 4407 4812 4725
f 2618 2285 2546
f 4703 4705 4789
f 1238 1247 1211
f 4776 4405 4761
f 4725 4812 4772
f 4610 4757 4762
f 4826 4762 4757
f 4776 4886 4820
f 2209 2213 2162
f 4776 4395 4405
f 1207 1217 4327
f 4703 4789 4712
f 4607 4820 4757
f 4395 4776 4607
f 4820 4607 4776
f 4395 4392 4405
f 3483 4405 4392
f 4561 4607 4421
f 2194 2209 2162
f 4421 4363 4561
f 1212 1221 1228
f 2194 2157 2209
f 4777 3488 4780
f 1239 1253 1191
f 3182 3143 3238
f 3239 3238 3189
f 3175 3237 3189
f 2794 1942 4790
f 3175 3135 3211
f 3135 3175 3106
f 3175 3138 3106
f 3175 3211 3237
f 3189 3138 3175
f 2882 36 26
f 2787 3634 2873
f 3478 4694 2428
f 2285 2354 2546
f 3478 2428 4921
f 2429 4671 2428
f 2446 2051 2023
f 2162 2213 2181
f 2051 2052 1927
f 1134 4746 2262
f 3746 3687 3745
f 2023 4586 3231
f 2907 2905 311
f 311 2590 312
f 3993 176 1781
f 1781 176 1775
f 1755 1781 4724
f 3332 2209 2157
f 1711 1645 1710
f 1710 4714 298
f 1711 1655 1645
f 3739 3930 4538
f 3701 3704 2988
f 3701 3687 3746
f 3745 1856 4594
f 1856 4005 4594
f 4005 3715 4003
f 3322 3231 3227
f 2839 2618 2546
f 3231 4586 3227
f 3231 2446 2023
f 1240 1174 1180
f 3315 2157 2984
f 2866 2907 3581
f 3004 3332 2157
f 2839 2546 3302
f 2866 3586 1315
f 3004 2157 3315
f 1233 1201 1213
f 2866 1315 1168
f 4330 1201 1233
f 2354 2616 2546
f 1259 4330 1233
f 2546 2616 3302
f 1139 1134 1717
f 1139 3069 1134
f 4710 296 293
f 2095 2162 2105
f 1213 1187 1228
f 1168 1315 1333
f 1177 2598 1296
f 1212 1191 1221
f 2598 1179 1296
f 1300 2598 1177
f 3591 2598 1300
f 1168 1333 2603
f 2819 2616 2354
f 1208 1247 1239
f 2864 3433 3813
f 2864 3431 3433
f 2105 2053 2095
f 4960 4264 3634
f 4264 4331 4823
f 2019 1961 2114
f 2095 2053 2056
f 4823 4346 4264
f 4891 4592 368
f 4891 368 4933
f 2654 4823 4922
f 4933 4878 4769
f 4933 4769 4891
f 4878 4957 4834
f 1211 1207 1238
f 4891 4769 4787
f 2056 2027 3297
f 1212 1228 1171
f 4878 4834 4696
f 2027 2056 2028
f 4696 4834 4778
f 2028 2056 2017
f 4696 4778 4771
f 4787 4769 4687
f 4600 4708 4878
f 4708 4769 4878
f 4643 4696 4771
f 2428 4694 2429
f 4878 4696 4600
f 1239 1191 1167
f 4600 4569 4708
f 1239 1167 1208
f 372 4643 3802
f 4643 4632 4696
f 1190 1211 1247
f 4441 4551 4671
f 4671 4551 4611
f 372 4632 4643
f 3562 2821 775
f 4473 4632 372
f 4551 4425 4548
f 4551 4548 4611
f 1217 1197 1220
f 4465 4503 4569
f 2027 2015 3008
f 4465 4412 4503
f 1180 4330 1259
f 3007 3008 2015
f 4425 4362 4402
f 4465 4393 4412
f 4398 4317 4393
f 2819 2821 859
f 4393 4468 4398
f 4362 4269 4321
f 4311 4317 4398
f 2015 2016 1966
f 4393 4317 4209
f 1213 1201 1187
f 2859 1946 1916
f 2821 3562 859
f 4290 4412 4393
f 4290 4393 4226
f 2616 2819 3020
f 4393 4209 4226
f 4292 4412 4290
f 2819 859 3020
f 2859 3016 1946
f 1171 1228 1187
f 1916 1946 1934
f 4238 4209 4317
f 4311 4238 4317
f 4209 4168 4226
f 4238 4178 4209
f 1934 1887 1916
f 3438 4397 4178
f 3438 4178 4238
f 4209 4178 4168
f 1062 1010 1008
f 1010 1062 988
f 4870 988 4875
f 1010 988 4870
f 919 1008 864
f 3304 2616 3020
f 919 857 4222
f 857 888 4222
f 4371 1247 1208
f 864 767 919
f 857 919 767
f 693 857 767
f 545 693 767
f 596 744 693
f 596 470 521
f 470 596 693
f 470 252 284
f 238 284 252
f 119 252 3785
f 3300 3296 3304
f 252 119 96
f 14 13 96
f 9 13 14
f 9 14 25
f 9 38 13
f 1887 1847 2791
f 36 2882 19
f 36 19 66
f 1167 4371 1208
f 1247 4371 1190
f 20 17 8
f 17 20 27
f 1847 1887 1849
f 9 35 38
f 35 9 25
f 26 36 32
f 48 30 17
f 17 30 22
f 47 20 15
f 17 27 41
f 1173 1217 1207
f 57 48 41
f 3500 3296 3300
f 29 69 34
f 30 48 58
f 3500 3300 3764
f 58 59 28
f 32 62 70
f 1803 1827 1815
f 3764 1155 3500
f 58 48 71
f 1193 1201 4330
f 40 84 4699
f 73 59 58
f 3996 3978 59
f 59 3978 4619
f 59 4619 31
f 4619 3978 3980
f 1778 1785 3122
f 3996 3985 3978
f 71 73 58
f 73 3996 59
f 95 69 4699
f 106 120 102
f 4746 102 2262
f 3931 3685 3672
f 4746 101 102
f 3211 3135 106
f 106 3135 120
f 1178 1193 4330
f 107 2262 102
f 4743 166 4737
f 2670 3685 3932
f 4729 4736 216
f 3931 3932 3685
f 1775 4736 4729
f 4724 4729 4723
f 2470 1778 3121
f 1212 1171 1191
f 298 299 312
f 1756 2305 2363
f 1756 2174 2305
f 372 3808 4473
f 4398 3820 4311
f 2299 414 428
f 3764 3300 3034
f 415 428 443
f 1756 2363 4246
f 428 415 2299
f 1171 1167 1191
f 3764 3034 3763
f 428 414 441
f 414 430 441
f 441 430 457
f 1767 2363 1748
f 427 452 465
f 427 434 452
f 465 452 476
f 482 476 474
f 498 476 482
f 476 498 483
f 3995 482 495
f 1152 1211 1190
f 3764 4082 4077
f 3995 498 482
f 3764 4077 1155
f 3995 495 508
f 3995 508 534
f 4146 1721 3123
f 550 542 561
f 1721 4146 1683
f 1721 1723 1737
f 561 551 550
f 555 542 533
f 1197 1217 1173
f 1181 1184 1182
f 1182 1184 1178
f 2218 3241 4589
f 1178 1180 1174
f 1178 4330 1180
f 1174 1182 1178
f 3764 3763 4082
f 2218 2527 2150
f 1743 1713 2174
f 2217 2218 2150
f 1713 1743 1716
f 2227 2816 2818
f 2816 2227 2207
f 1154 1193 1178
f 2235 2816 2534
f 2081 2174 1701
f 4082 3763 2645
f 2816 2207 2534
f 3750 2645 3763
f 2207 2226 2534
f 2226 2266 2274
f 2535 2534 2226
f 2645 2646 4082
f 2535 2226 2274
f 2226 2279 2266
f 1701 2174 1713
f 2282 2287 2299
f 2299 2287 2311
f 2265 2282 2279
f 1201 1193 1187
f 452 474 476
f 3555 3583 3556
f 2228 4608 3241
f 1683 1695 1721
f 1161 1187 1193
f 4608 4589 3241
f 1143 1161 1193
f 2228 3241 4550
f 1161 1171 1187
f 3445 3432 3444
f 4788 1722 4257
f 557 546 3432
f 3445 557 3432
f 3410 4397 3435
f 3438 3435 4397
f 3424 3410 3435
f 3435 3436 3424
f 3436 3817 3412
f 3447 3437 3412
f 3438 3436 3435
f 3457 3430 3429
f 1695 1667 1681
f 3460 3430 3457
f 3444 3430 3460
f 3453 3454 3469
f 1650 1681 1667
f 3475 4405 3485
f 4405 3483 3485
f 3495 3485 3483
f 3477 3454 3476
f 3807 3496 3472
f 3496 3487 3472
f 3496 3499 3487
f 1051 4704 3579
f 3802 3496 3807
f 1152 1207 1211
f 3718 4407 3706
f 3706 4407 4725
f 546 557 555
f 3808 3807 3816
f 3817 3447 3412
f 3550 2350 4314
f 1143 1193 1154
f 1688 3185 2630
f 1657 1658 376
f 3808 3816 3820
f 3820 3816 3436
f 1167 1171 1149
f 3436 3438 4311
f 4311 3820 3436
f 1252 3876 3881
f 1167 1153 4371
f 3894 3888 3903
f 1667 3134 1650
f 1152 1173 1207
f 3900 3895 3905
f 3900 3905 4335
f 1647 1657 376
f 4554 4298 3921
f 3739 4322 3921
f 3978 3985 3980
f 3980 3985 3986
f 1949 1647 3642
f 1949 1657 1647
f 3987 3182 3983
f 2350 2987 4314
f 3980 3986 3982
f 3999 3983 3309
f 4650 1608 1611
f 3983 4001 3987
f 4204 3805 2827
f 3805 4575 2827
f 4211 2817 4203
f 4211 4212 2817
f 4213 4198 4212
f 1125 1178 1184
f 1154 1178 1125
f 4211 4219 4212
f 4219 4213 4212
f 4246 1789 410
f 4392 4395 4561
f 4768 4595 4560
f 2228 4575 4873
f 2527 2218 4589
f 4601 1465 4604
f 4599 1465 4601
f 2696 410 2687
f 1492 1465 4599
f 1190 4371 1129
f 3881 3871 4596
f 3881 4596 4604
f 4599 1569 1492
f 2429 4441 4671
f 44 34 32
f 2696 4242 410
f 41 48 17
f 2590 298 312
f 4742 4864 4744
f 1947 1945 1901
f 1134 3069 4746
f 4746 3069 101
f 3919 4298 4554
f 3508 4768 4777
f 4881 4831 4826
f 3512 4980 1243
f 4873 4575 3805
f 3733 2228 4873
f 4960 2787 4324
f 3919 3901 4328
f 857 693 744
f 4749 857 744
f 1136 1161 1143
f 4980 4976 1243
f 1644 1666 1642
f 3187 1666 1644
f 1167 1149 1153
f 4952 4998 4932
f 4998 4939 4932
f 255 233 247
f 4939 4902 4897
f 4938 4988 4886
f 4886 4776 4938
f 1678 1663 1651
f 4886 4765 4819
f 4428 4278 4279
f 4880 4819 4765
f 4884 4881 4826
f 4880 4767 4884
f 1779 1608 4650
f 4880 4884 4819
f 2197 1912 2200
f 1901 1899 1889
f 1197 1173 1122
f 4812 4875 1032
f 1219 4774 1032
f 4772 1032 4774
f 4826 4819 4884
f 4757 4819 4826
f 1889 376 1900
f 1901 1889 1900
f 4886 4819 4820
f 4760 4403 4774
f 4760 4774 1219
f 4820 4819 4757
f 1900 1947 1901
f 4600 4465 4569
f 1949 3642 1119
f 4607 4561 4395
f 3802 3808 372
f 3438 4238 4311
f 4773 4780 3512
f 245 4567 3759
f 3508 4780 4773
f 4694 3478 4715
f 3309 3983 3182
f 3309 3182 3239
f 2197 2018 1912
f 3239 3189 3237
f 1669 1657 1949
f 3239 3182 3238
f 3211 3210 3237
f 3210 3211 3081
f 3211 3184 3081
f 3081 3184 3077
f 3211 106 3184
f 1119 1118 1949
f 1685 1675 1684
f 106 101 3184
f 3184 101 3077
f 1675 1947 1660
f 3230 3234 3081
f 3230 3081 3077
f 1685 1947 1675
f 3077 3069 3230
f 3069 3077 101
f 1945 1947 2080
f 2080 1947 1685
f 3069 3228 3230
f 3069 3063 3228
f 3069 3152 3063
f 1171 1161 1149
f 1119 3642 2014
f 1119 2014 3151
f 3228 3063 2978
f 1139 3152 3069
f 1139 3680 3152
f 3478 4868 4715
f 4576 2429 4694
f 3529 2101 3151
f 1332 1689 1342
f 2446 2052 2051
f 3231 3360 2446
f 1717 1944 1139
f 1717 1134 4744
f 1944 1856 3680
f 1139 1944 3680
f 2048 2077 2049
f 4813 2049 2077
f 1124 1190 1129
f 3155 3152 3680
f 1190 1124 1152
f 4864 1717 4744
f 4864 4793 1717
f 1717 4793 1944
f 3371 1710 2590
f 1710 3371 1711
f 2905 2590 311
f 4742 176 3993
f 1755 4724 1645
f 3403 1755 1645
f 1746 3713 3715
f 3402 3374 1746
f 1746 3374 3713
f 1159 1197 1122
f 1711 3031 1655
f 3227 3402 3709
f 2590 1710 298
f 3402 3227 4586
f 1159 1122 1135
f 3402 4586 3374
f 1655 3403 1645
f 3360 1655 3031
f 744 720 4749
f 720 4911 4749
f 3949 2978 2980
f 2978 3155 2980
f 2980 3155 3701
f 2988 2980 3701
f 1149 1120 1153
f 1129 4371 1153
f 3063 3152 2978
f 3152 3155 2978
f 3680 3687 3155
f 3155 3687 3701
f 4793 1856 1944
f 1685 2173 2080
f 3680 3745 3687
f 3680 1856 3745
f 3994 4864 3993
f 3994 4793 4864
f 1685 2229 2173
f 3994 4360 4793
f 4793 4025 1856
f 4025 4005 1856
f 1152 1124 1108
f 4793 4360 4025
f 4360 3720 4025
f 4025 3720 3715
f 4025 3715 4005
f 4742 3993 4864
f 3791 3790 1781
f 3789 3791 3709
f 3789 3790 3791
f 2173 2229 2174
f 3789 1746 3720
f 1143 1154 1125
f 1110 1143 1125
f 3720 1746 3715
f 1755 3709 3791
f 2174 2229 2305
f 3403 3709 1755
f 1755 3791 1781
f 3789 3709 1746
f 3402 1746 3709
f 3322 3709 3403
f 1748 2305 1731
f 2305 2229 1709
f 1655 3322 3403
f 3322 3227 3709
f 1152 1108 1173
f 1748 2363 2305
f 3360 3322 1655
f 3360 3231 3322
f 2719 3360 3031
f 1138 1092 3918
f 3360 2719 2446
f 1711 1303 3031
f 1109 1136 1143
f 2488 4821 2355
f 2603 1333 2719
f 1110 1109 1143
f 250 212 255
f 1315 1332 1333
f 1315 3586 1332
f 1332 3586 1689
f 1333 1332 2719
f 303 279 247
f 2719 1332 1342
f 247 279 255
f 2719 1342 2446
f 2446 1342 2052
f 4592 2864 3813
f 2488 2355 2528
f 1168 2907 2866
f 2905 1160 2590
f 1116 1149 1161
f 2583 2529 2488
f 4212 4198 2817
f 2907 1168 2905
f 2905 1168 1160
f 2603 1160 1168
f 2864 4324 3431
f 2823 2864 4948
f 1789 2687 410
f 2823 4324 2864
f 2201 2505 2891
f 4331 4264 4960
f 4331 4960 4324
f 4331 4805 4823
f 4805 4922 4823
f 2682 2529 2583
f 4251 2656 2585
f 4787 4687 4950
f 4708 4687 4769
f 4687 4708 4569
f 4632 4600 4696
f 564 1403 278
f 4503 4950 4687
f 564 278 980
f 3988 4950 4503
f 2429 2386 4441
f 4503 4687 4569
f 4632 4468 4465
f 4600 4632 4465
f 4468 4632 4473
f 4441 4425 4551
f 4468 4473 4398
f 4393 4465 4468
f 4242 2696 2652
f 4356 4503 4412
f 3988 4503 4356
f 2387 4441 2386
f 4441 4255 4425
f 4255 4362 4425
f 4177 3951 2652
f 4473 3820 4398
f 4412 4292 4356
f 1117 1161 1136
f 1130 1153 1120
f 4255 4186 4362
f 4186 4269 4362
f 1130 1129 1153
f 4186 4218 4269
f 4286 4292 4210
f 4071 4292 4290
f 1083 1129 1130
f 4168 4290 4226
f 4168 4105 4290
f 4007 4168 4178
f 4397 4007 4178
f 4105 4168 4007
f 4211 4202 4051
f 4290 4105 4071
f 3976 4071 4105
f 4007 4397 3407
f 3976 4105 3898
f 3907 3898 4010
f 2686 2648 2736
f 3855 3907 4010
f 3907 3838 3898
f 3898 3838 3976
f 2736 2809 2752
f 3907 3855 3782
f 3855 3375 3782
f 1387 1330 3881
f 1158 1135 1127
f 1330 1252 3881
f 2736 2849 2809
f 1222 1252 1330
f 1219 1032 1216
f 1222 1169 1252
f 1037 1169 1105
f 1032 4772 4812
f 1141 1204 1140
f 1140 1032 1141
f 4992 1204 1141
f 1222 1105 1169
f 1141 1032 988
f 2781 2696 1844
f 4875 988 1032
f 1062 4992 1141
f 1381 1356 1371
f 1062 1141 988
f 2696 2781 4180
f 1008 4992 1062
f 1371 1356 4700
f 1008 1056 4992
f 2736 2792 2849
f 1116 1120 1149
f 4222 1056 919
f 888 857 4749
f 874 4749 4911
f 1083 1124 1129
f 874 888 4749
f 744 596 661
f 252 96 238
f 139 36 66
f 2 66 19
f 46 2 19
f 2849 2886 2953
f 46 15 2
f 2809 2849 2953
f 1173 1108 1053
f 20 104 15
f 20 8 104
f 44 32 36
f 1122 1173 1053
f 1 96 13
f 17 22 2509
f 1127 1135 1122
f 2509 22 79
f 462 1127 1093
f 2846 2809 2953
f 436 1158 1127
f 436 1127 462
f 40 1 13
f 40 13 38
f 44 1 34
f 2822 2886 2849
f 2792 2822 2849
f 29 34 1
f 1117 1116 1161
f 23 22 30
f 23 30 58
f 58 28 23
f 7 11 31
f 1093 1127 1122
f 28 59 31
f 1093 1122 1071
f 11 28 31
f 2886 2951 2953
f 396 2068 4795
f 69 29 4699
f 4699 29 40
f 106 102 101
f 2069 2068 396
f 2884 2886 2822
f 396 2114 2069
f 1117 1136 1109
f 4473 3808 3820
f 2069 2071 2068
f 2888 2892 4955
f 4213 377 4204
f 377 3805 4204
f 2311 430 414
f 2892 2888 2846
f 427 465 430
f 469 495 482
f 511 533 495
f 495 533 508
f 508 542 534
f 4955 2985 3703
f 542 550 534
f 508 533 542
f 555 547 546
f 2171 726 2184
f 547 555 533
f 4955 3703 3725
f 2150 2227 2217
f 2953 3036 2982
f 2170 2227 2150
f 2352 859 872
f 2227 2170 2207
f 2208 2207 2170
f 2530 4589 4608
f 2527 4589 2178
f 2530 2178 4589
f 3733 4608 2228
f 2226 2225 2265
f 2953 2951 3036
f 2226 2265 2279
f 1100 1088 1125
f 3562 872 859
f 2886 3054 2951
f 2537 2282 2265
f 2537 2287 2282
f 3035 3036 2951
f 1100 1125 3918
f 2352 872 833
f 1088 1110 1125
f 1109 1110 2716
f 546 541 3432
f 546 547 541
f 1109 1099 1117
f 2783 2287 2537
f 1087 1116 1117
f 3365 3375 3336
f 3375 3390 3336
f 3342 3336 3390
f 3338 3336 3342
f 1130 1120 1097
f 3390 3376 3342
f 3376 3368 3342
f 3405 3829 3376
f 872 3562 878
f 3368 3376 3370
f 3370 3376 3829
f 3086 3035 3054
f 3370 3829 3377
f 1108 1124 1096
f 3393 3378 3377
f 3379 3378 3395
f 3379 3395 3397
f 3397 3381 3379
f 3381 3347 3379
f 3381 3353 3352
f 3382 3355 3353
f 3353 3398 3382
f 3382 3369 3355
f 1093 1071 1069
f 3382 3428 3385
f 3382 3385 3369
f 878 3562 885
f 4285 4279 2430
f 3385 3357 3369
f 1019 1111 1104
f 4279 2424 2430
f 3428 3399 3385
f 3399 3357 3385
f 2441 4288 4635
f 649 657 3582
f 3399 3387 3357
f 3357 3387 3358
f 3399 3389 3387
f 2370 4310 2335
f 3918 1092 1100
f 3412 3395 3393
f 3393 3395 3378
f 1060 1088 1100
f 3395 3414 3397
f 3414 3381 3397
f 3381 3398 3353
f 3414 3398 3381
f 3398 3428 3382
f 3399 3400 3389
f 3400 3417 3389
f 3417 3401 3389
f 3417 2327 3401
f 2327 2328 3401
f 3417 3419 2327
f 3407 3408 3405
f 4448 4633 1783
f 1099 1109 2716
f 4448 4449 4633
f 3407 3390 3375
f 1068 1099 2716
f 3375 3855 3407
f 3407 3405 3390
f 3829 3424 3377
f 3424 3393 3377
f 3410 3424 3405
f 3410 3405 3408
f 1084 1097 1120
f 3436 3412 3424
f 3412 3437 3395
f 3437 3414 3395
f 1084 1120 1116
f 3400 3399 3428
f 2431 4635 4449
f 3428 3415 3400
f 885 860 878
f 3429 3415 3428
f 3415 3417 3400
f 3415 3430 3417
f 3419 3417 3430
f 540 3419 3430
f 516 3419 540
f 540 541 516
f 3426 3414 3437
f 3426 3427 3414
f 3414 3427 3398
f 3427 3428 3398
f 905 860 885
f 3415 3429 3430
f 3444 540 3430
f 3562 943 885
f 3432 540 3444
f 3437 3447 3426
f 3452 3453 3426
f 3453 3427 3426
f 3453 3469 3427
f 963 885 943
f 3427 3469 3428
f 3429 3428 3469
f 3097 4471 4792
f 2407 2414 2413
f 3452 3454 3453
f 3476 3454 3452
f 3487 3452 3472
f 3487 3476 3452
f 3802 3807 3808
f 3816 3807 3472
f 938 885 963
f 3816 3447 3817
f 3817 3436 3816
f 4010 3407 3855
f 4007 3407 4010
f 938 905 885
f 398 4816 4625
f 3899 3903 3888
f 3903 3905 3894
f 3905 3895 3894
f 4335 3905 4753
f 4335 4328 3906
f 1088 2716 1110
f 4298 3934 3921
f 3921 3929 3739
f 1074 1117 1099
f 3929 3930 3739
f 4619 3972 3969
f 3970 4619 3969
f 3972 3982 3975
f 4619 3980 3972
f 3980 3982 3972
f 3982 3999 3309
f 3309 3975 3982
f 1067 1087 1117
f 4213 4204 4198
f 4218 4202 4200
f 4614 4213 4301
f 4614 3795 4213
f 4218 4051 4202
f 886 905 938
f 4051 375 4211
f 375 4219 4211
f 4301 4213 4219
f 1083 1097 1084
f 4449 4635 4633
f 3237 3975 3239
f 4340 3210 3081
f 1130 1097 1083
f 4397 3408 3407
f 4397 3410 3408
f 4598 4595 4599
f 4599 4601 4598
f 4595 1569 4599
f 1465 3881 4604
f 4255 4441 2387
f 79 22 5
f 22 23 5
f 2014 3642 1640
f 470 284 521
f 1366 4938 4760
f 4973 4765 4764
f 4973 4764 4766
f 3574 3562 3572
f 4595 1603 1569
f 4595 4768 1603
f 4766 4994 4973
f 3150 3153 4653
f 4973 4994 4970
f 1019 1047 1065
f 4765 4973 4880
f 4443 2411 2402
f 4443 4629 2411
f 4973 4767 4880
f 3618 3636 3620
f 1603 4768 1609
f 4791 3097 4792
f 1099 1068 1074
f 1609 4768 3508
f 1609 3508 4773
f 4881 4928 4930
f 2403 2402 2411
f 2403 2395 2402
f 377 4873 3805
f 4977 4976 4998
f 1046 1108 1096
f 4782 4998 4976
f 4766 4987 4993
f 4993 4987 4981
f 4993 4984 4994
f 4970 4994 4989
f 4766 4993 4994
f 4994 4984 4989
f 963 971 938
f 4984 4775 4989
f 294 4796 3611
f 4984 4983 4775
f 4989 4775 4952
f 4970 4989 4952
f 1069 1077 1093
f 938 971 940
f 4995 4764 5001
f 4802 1614 4808
f 4952 4999 4998
f 3549 4701 4704
f 4309 3911 1103
f 4973 4970 4767
f 2344 1148 3558
f 4808 1614 1515
f 4970 4928 4767
f 4970 4952 4928
f 4928 4952 4932
f 938 940 886
f 4988 4765 4886
f 4814 4804 4808
f 4988 4764 4765
f 1366 4988 4938
f 4881 4767 4928
f 4928 4932 4930
f 4884 4767 4881
f 3365 3782 3375
f 3363 3782 3365
f 4773 1243 4962
f 4815 4808 4822
f 4808 4815 4814
f 3512 1243 4773
f 1087 1073 1116
f 2386 2429 4576
f 4814 4817 1544
f 4814 4815 4817
f 3237 3972 3975
f 3309 3239 3975
f 3237 3210 4343
f 3949 3230 3228
f 940 952 880
f 3949 3228 2978
f 1071 1122 1053
f 3930 3221 2988
f 3081 3234 4340
f 1544 4817 4816
f 4948 2864 4592
f 4576 4694 4718
f 1044 1069 1071
f 4817 4815 4818
f 3790 3993 1781
f 1058 1088 1060
f 4815 4822 4818
f 3711 3714 3782
f 3711 3782 3363
f 1624 1609 4773
f 919 1056 1008
f 4222 888 1029
f 1102 4222 1029
f 2405 402 2360
f 661 720 744
f 1058 1068 2716
f 3930 3944 3221
f 3949 2980 2988
f 1058 2716 1088
f 2871 4592 4891
f 3789 3720 4360
f 1045 1087 1067
f 3789 4360 3994
f 3789 3994 3790
f 3790 3994 3993
f 1711 3371 1303
f 2603 3031 1303
f 2603 2719 3031
f 364 2529 2568
f 364 2568 2569
f 1160 2603 1303
f 139 66 178
f 1160 3371 2590
f 1303 3371 1160
f 3234 3230 3946
f 3946 3230 3949
f 4653 2176 3151
f 4331 2848 4805
f 4948 4592 2871
f 4868 2654 4922
f 2417 1853 2418
f 1046 1096 1039
f 4811 4846 2871
f 2418 4447 1783
f 4811 2871 4745
f 4745 2871 4787
f 4787 4950 4745
f 3988 4675 4950
f 4675 4745 4950
f 4356 4292 4286
f 4286 4308 4356
f 4157 4255 2387
f 4255 4157 4156
f 4255 4156 4186
f 1634 3812 3529
f 4286 4210 4150
f 4156 4138 4186
f 4138 4218 4186
f 4138 4051 4218
f 4162 4156 4157
f 2630 1699 1690
f 4040 4210 4046
f 4071 4046 4292
f 3998 375 4051
f 4138 3998 4051
f 1556 4792 914
f 4046 4071 3976
f 995 952 940
f 4007 4010 4105
f 3898 4105 4010
f 1073 1084 1116
f 1084 1073 1063
f 1610 4444 4442
f 971 995 940
f 3976 3838 3840
f 2137 2122 377
f 2137 377 3795
f 3795 377 4213
f 2122 4873 377
f 4442 4813 1515
f 3838 3907 3782
f 3778 3838 3780
f 880 952 915
f 1988 3733 2122
f 3733 4873 2122
f 3733 3691 4608
f 3691 3666 2530
f 1614 4442 1515
f 3691 2530 4608
f 1988 3691 3733
f 1068 1054 1074
f 1988 3666 3691
f 3666 1988 3633
f 1054 1067 1074
f 1561 1569 1573
f 952 973 915
f 4444 354 4442
f 1054 1068 1020
f 2253 4816 398
f 1569 1561 1492
f 4995 4766 4764
f 4995 4987 4766
f 1040 1087 1045
f 1627 3821 1630
f 1492 1495 1452
f 3821 1619 1630
f 1492 1452 1465
f 1452 3881 1465
f 1387 3881 1452
f 1330 1387 1352
f 4760 1345 1366
f 1345 4760 1283
f 1216 1283 1219
f 1283 4755 1398
f 1091 4982 1267
f 1140 4755 1283
f 3026 915 973
f 1283 1216 1140
f 1204 4755 1140
f 1204 4992 1267
f 1084 1063 1083
f 4992 1091 1267
f 1140 1216 1032
f 1056 4222 1123
f 1056 1123 4992
f 4222 1102 1123
f 1102 1091 1123
f 1105 1016 1037
f 1096 1124 1083
f 1029 1027 1102
f 1027 1132 1102
f 3832 2743 2737
f 2737 2743 2734
f 874 917 966
f 1083 1036 1096
f 1046 1053 1108
f 917 874 792
f 1627 1665 3161
f 839 792 835
f 792 839 917
f 898 839 835
f 898 785 892
f 794 874 4911
f 794 792 874
f 835 785 898
f 792 681 835
f 3554 3555 1147
f 892 785 646
f 892 646 733
f 3570 3558 1148
f 2747 2744 2830
f 892 733 853
f 2741 2744 2747
f 733 754 853
f 852 754 776
f 852 776 867
f 772 835 681
f 737 785 772
f 3273 3286 2830
f 2451 3121 1729
f 772 785 835
f 794 664 681
f 4472 3121 2451
f 794 681 792
f 1041 1028 1063
f 785 737 611
f 733 646 754
f 646 706 754
f 754 706 776
f 3291 2859 3159
f 3923 749 776
f 785 611 646
f 4911 720 642
f 1063 1036 1083
f 642 794 4911
f 794 642 664
f 664 615 681
f 681 615 772
f 1637 1640 3821
f 772 614 737
f 737 614 570
f 737 570 522
f 737 522 611
f 646 576 706
f 1069 1044 1052
f 971 963 992
f 1077 1069 1052
f 4165 3154 4167
f 560 3923 706
f 560 479 3923
f 3923 776 706
f 1041 1073 1087
f 706 576 560
f 354 2049 4813
f 1040 1041 1087
f 4167 3154 1714
f 512 615 642
f 3167 1834 2379
f 615 664 642
f 556 570 614
f 522 646 611
f 576 646 522
f 456 479 560
f 522 458 576
f 522 570 461
f 3804 4251 2201
f 521 444 518
f 570 556 435
f 416 461 570
f 458 456 576
f 458 413 456
f 4642 4288 4641
f 576 456 560
f 522 461 458
f 1036 1039 1096
f 2040 4185 3003
f 4642 2831 4288
f 521 284 444
f 416 361 461
f 1071 1053 1021
f 4351 1045 1054
f 413 355 456
f 4558 2166 4829
f 361 292 461
f 2166 4558 2355
f 995 973 952
f 292 458 461
f 413 458 280
f 280 355 413
f 280 4621 355
f 283 284 148
f 1021 1053 1046
f 355 221 4344
f 355 4344 456
f 224 292 361
f 292 4717 248
f 458 292 248
f 355 190 221
f 4621 190 355
f 1044 1071 1021
f 248 280 458
f 1949 1118 1676
f 1041 1063 1073
f 148 284 238
f 190 122 221
f 4251 2585 2201
f 4717 292 205
f 248 6 4621
f 248 4621 280
f 4621 75 190
f 75 122 190
f 4617 221 122
f 991 1028 1041
f 6 75 4621
f 971 1033 995
f 79 6 248
f 21 50 122
f 122 50 4617
f 75 21 122
f 130 66 2
f 4717 2509 79
f 79 5 6
f 36 139 44
f 2509 8 17
f 1039 1021 1046
f 75 6 11
f 75 7 21
f 8 127 104
f 4254 2656 4251
f 8 2509 127
f 1 44 4706
f 130 2 15
f 1044 1004 1052
f 2163 4285 4647
f 1026 1052 1004
f 15 104 130
f 2163 4647 3962
f 28 11 6
f 7 75 11
f 5 23 6
f 23 28 6
f 4073 4991 4066
f 4073 2175 4991
f 21 7 3970
f 7 31 4619
f 1 40 29
f 1018 1040 1045
f 7 4619 3970
f 3666 3650 379
f 1028 1036 1063
f 378 4618 379
f 2298 427 2311
f 2197 2191 4064
f 2311 427 430
f 2298 2310 427
f 2310 420 427
f 434 427 420
f 474 452 434
f 434 448 474
f 4064 2206 2197
f 448 469 474
f 3359 3387 478
f 3359 478 473
f 478 481 473
f 494 481 478
f 474 469 482
f 481 494 472
f 501 488 472
f 507 490 488
f 3389 478 3387
f 2206 4088 4098
f 2765 478 3389
f 1148 4306 3570
f 501 472 494
f 507 488 501
f 3389 3401 2765
f 494 2765 501
f 494 478 2765
f 3401 2328 2765
f 501 2765 2328
f 2205 2206 4098
f 490 511 495
f 1018 1041 1040
f 511 490 507
f 2328 507 501
f 2018 2206 2205
f 2018 2197 2206
f 2328 517 507
f 507 517 530
f 507 530 511
f 3419 516 2327
f 2327 516 2328
f 516 541 517
f 517 2328 516
f 547 533 511
f 530 517 541
f 547 530 541
f 547 511 530
f 986 1021 1039
f 540 3432 541
f 2130 2150 2527
f 2261 4099 2232
f 2130 2144 2150
f 2205 4099 2261
f 1024 995 1033
f 2150 2144 2170
f 1031 992 2365
f 2205 2261 1629
f 1024 1017 995
f 2144 2190 2170
f 2261 2343 1629
f 2208 2170 2190
f 2261 2232 2315
f 2208 2190 2225
f 2211 2225 2190
f 2207 2208 2226
f 1018 991 1041
f 2530 379 2178
f 2208 2225 2226
f 2261 2315 2343
f 995 1017 973
f 2225 2243 2537
f 2537 2265 2225
f 2783 2295 2287
f 2404 2343 2315
f 2343 2404 2478
f 2287 2295 2298
f 2404 2476 2478
f 2287 2298 2311
f 3359 3358 3387
f 3666 379 2530
f 992 1031 971
f 2178 379 4618
f 2243 2536 2537
f 2536 2783 2537
f 2295 2783 2784
f 2536 2799 2783
f 2799 2784 2783
f 2799 2536 2258
f 990 1026 1004
f 3338 3342 3344
f 1033 971 1031
f 3344 3342 3368
f 3344 4009 3952
f 3344 3368 4009
f 3377 3378 3318
f 3378 3346 3318
f 3378 3379 3346
f 3379 3347 3346
f 996 1039 1036
f 3381 3352 3347
f 3355 3352 3353
f 3355 3311 3352
f 3355 3369 3356
f 4256 2891 2889
f 3369 3357 3356
f 3357 3358 3356
f 3365 3336 3338
f 3365 3338 4396
f 3370 4009 3368
f 3370 3377 3330
f 3377 3318 3330
f 3330 4009 3370
f 3390 3405 3376
f 3424 3412 3393
f 3829 3405 3424
f 3447 3452 3426
f 3447 3472 3452
f 3816 3472 3447
f 3899 3888 1016
f 4184 2928 4177
f 3903 4753 3905
f 3951 4177 2928
f 3913 4753 3903
f 3917 4335 4753
f 3923 3917 749
f 3923 4334 3917
f 3529 3506 2185
f 1641 4467 4240
f 3924 4334 3933
f 3930 3929 3944
f 4195 1750 4240
f 3923 479 3933
f 4240 1750 1641
f 1006 996 1036
f 3933 4616 4612
f 3933 4612 3924
f 3933 479 4616
f 986 1039 996
f 4193 4195 4240
f 4616 4617 3943
f 1007 985 589
f 4616 3943 3934
f 3955 3938 3943
f 1044 1021 1003
f 3956 3947 3944
f 3956 3946 3947
f 3947 3946 3949
f 3944 3947 3221
f 3947 3949 3221
f 3949 2988 3221
f 4617 50 3943
f 50 3955 3943
f 4310 2370 3561
f 50 3956 3955
f 3955 3956 3944
f 3963 3946 3956
f 221 4617 4344
f 1006 1028 991
f 3963 4343 4340
f 3963 4340 3234
f 3963 3234 3946
f 50 3970 3956
f 985 1017 1034
f 3970 3969 3956
f 3963 3956 3969
f 50 21 3970
f 4219 375 4301
f 4162 4138 4156
f 1623 623 1610
f 3934 4298 4612
f 4614 4301 4613
f 1034 2557 985
f 4344 4617 4616
f 4334 4339 3917
f 2273 364 2569
f 589 985 2557
f 3972 3237 4343
f 3963 3972 4343
f 4340 4343 3210
f 4339 4335 3917
f 4328 4335 4339
f 1006 1036 1028
f 456 4344 479
f 479 4344 4616
f 2178 3089 2527
f 364 2273 2405
f 364 2405 405
f 3362 3365 4396
f 3919 4328 4339
f 3934 3319 3921
f 4616 3934 4612
f 749 3917 3913
f 3933 4334 3923
f 96 148 238
f 224 205 292
f 1044 1003 1004
f 2273 3292 2380
f 1004 1002 990
f 1352 1222 1330
f 4162 4157 3440
f 1004 1003 1002
f 4612 4298 3919
f 1132 1091 1102
f 1132 1200 1091
f 4967 4972 4977
f 4977 4972 4976
f 4972 1243 4976
f 4972 4962 1243
f 973 1017 985
f 998 1018 1012
f 1018 1045 1012
f 4979 4983 4984
f 4964 4977 4983
f 4983 4977 4999
f 4979 4964 4983
f 2405 2273 2380
f 1581 4979 4981
f 4977 4998 4999
f 4775 4983 4999
f 4981 4984 4993
f 4981 4979 4984
f 1018 997 991
f 3292 2378 2380
f 1578 4981 4987
f 1578 1581 4981
f 4775 4999 4952
f 5001 4988 1448
f 2405 2380 402
f 5001 4764 4988
f 1283 1398 1345
f 1345 1398 1448
f 4988 1366 1448
f 1219 1283 4760
f 3363 3334 3711
f 3952 4872 4018
f 3952 3338 3344
f 2380 2378 403
f 3952 4018 3338
f 3952 4009 3316
f 4009 3330 3316
f 4002 3338 4018
f 4872 3952 4877
f 3952 3316 4877
f 2835 3291 2378
f 4877 3316 3299
f 1569 1603 1573
f 3943 3938 3319
f 4303 3314 4614
f 3795 4614 3314
f 2267 2361 2286
f 4787 2871 4891
f 2871 4846 4948
f 2823 4948 4846
f 2289 2267 2286
f 4926 4922 4805
f 3314 2137 3795
f 2286 400 2289
f 996 1006 981
f 2122 2137 2103
f 954 996 981
f 2085 2122 2103
f 3156 1945 2080
f 4982 1316 1380
f 596 518 661
f 1018 998 987
f 2002 1994 2122
f 4331 4324 2823
f 2848 4331 2823
f 4846 2848 2823
f 2848 4926 4805
f 2848 4846 2824
f 2848 2824 4926
f 2824 4922 4926
f 4715 4868 4741
f 4718 4694 4715
f 4745 4675 4811
f 4582 4719 4675
f 4582 4675 3988
f 2986 2985 4955
f 2386 4576 4487
f 4383 4582 3988
f 3988 4356 4308
f 2387 4347 3440
f 3440 4157 2387
f 2986 4955 2892
f 4308 4286 4150
f 4150 4210 4040
f 4046 4210 4292
f 986 945 1021
f 4162 4655 4138
f 4655 3998 4138
f 4841 4946 4844
f 373 4040 4046
f 3925 3998 4655
f 4945 4954 4946
f 373 4046 3936
f 3936 4046 3976
f 4945 4946 4841
f 3882 3920 4040
f 4844 4845 4854
f 3882 4040 373
f 1064 1017 1024
f 4303 3998 3885
f 4303 4613 3998
f 3840 3936 3976
f 4854 4843 4842
f 3882 373 3880
f 3780 3838 3782
f 3778 3840 3838
f 3778 3748 3840
f 1017 1064 1043
f 3782 3714 3780
f 977 1006 991
f 3650 3666 3633
f 977 981 1006
f 3650 378 379
f 4841 4844 4842
f 2406 3052 3049
f 3650 3633 3625
f 3631 378 3650
f 3625 3631 3650
f 4830 4828 4832
f 3631 3564 658
f 1003 945 979
f 2723 3070 2721
f 3042 2406 3049
f 2636 3044 3072
f 1017 1043 1034
f 4830 4832 4829
f 3049 3052 3050
f 3048 2406 2636
f 4829 4832 2251
f 945 1003 1021
f 3050 3052 3053
f 3559 658 3564
f 1033 1064 1024
f 2636 3042 3044
f 2729 2722 2727
f 4355 998 1012
f 2507 2478 2476
f 2729 2724 2722
f 4657 2040 3003
f 4355 987 998
f 4002 380 4396
f 2200 2191 2197
f 4002 4396 3338
f 4396 380 3520
f 1624 4773 4962
f 1650 4649 1681
f 4979 1581 4968
f 4979 4968 4964
f 997 1018 987
f 965 997 987
f 4294 4647 4291
f 1584 1581 1578
f 1581 1584 4968
f 1578 1506 1584
f 1512 1578 4987
f 1512 1506 1578
f 1561 1495 1492
f 1531 1423 1495
f 1423 1452 1495
f 1043 1066 1034
f 1423 1387 1452
f 2458 4639 4642
f 1489 5001 1448
f 1402 1387 1423
f 1425 1402 1423
f 1425 1318 1402
f 1402 1352 1387
f 1448 1366 1345
f 1402 1318 1352
f 975 996 954
f 4982 4754 1267
f 4754 4982 1380
f 1352 1256 1222
f 1316 1325 1380
f 1267 4754 1204
f 1091 1316 4982
f 4640 2463 1602
f 1003 979 1002
f 974 3547 1002
f 1106 1105 1222
f 4992 1123 1091
f 1091 1200 1316
f 979 974 1002
f 979 941 974
f 1098 1236 1200
f 1095 1229 1236
f 2452 2459 2440
f 4472 2451 330
f 991 997 977
f 1095 1183 1229
f 1098 1200 1132
f 1072 1195 1183
f 4471 4472 330
f 965 977 997
f 3087 3103 4194
f 1072 1242 1195
f 1095 1236 1098
f 2407 2412 2409
f 2407 2413 2412
f 983 1098 1027
f 1027 1098 1132
f 1183 1095 1000
f 1183 1000 1072
f 986 996 975
f 4447 2412 2413
f 1033 3620 1079
f 1070 1048 1072
f 898 892 1000
f 2412 4447 4446
f 892 972 1000
f 1072 1000 972
f 1072 972 1070
f 983 1025 1098
f 1070 958 1048
f 1033 1079 1064
f 966 983 1027
f 972 892 853
f 3547 974 3544
f 891 958 1070
f 929 3544 974
f 929 3543 3544
f 956 3899 1016
f 966 888 874
f 4650 1611 3134
f 966 1029 888
f 966 1027 1029
f 917 839 983
f 983 839 1025
f 972 891 1070
f 958 927 956
f 839 898 1025
f 891 927 958
f 972 853 852
f 972 852 891
f 906 979 945
f 891 867 927
f 4106 4293 2442
f 891 852 867
f 853 754 852
f 776 749 867
f 4294 4291 4293
f 927 867 749
f 615 614 772
f 2457 2442 4639
f 615 556 614
f 642 567 512
f 615 528 556
f 661 642 720
f 2556 1066 1065
f 615 512 528
f 642 661 567
f 596 521 518
f 435 556 528
f 416 570 435
f 4257 4260 4261
f 444 4963 518
f 435 326 416
f 284 283 444
f 326 361 416
f 361 326 224
f 283 148 220
f 909 981 977
f 224 127 205
f 981 909 876
f 2556 1065 1047
f 178 214 139
f 66 206 178
f 205 127 4717
f 79 248 4717
f 4706 220 148
f 1075 1064 1079
f 4706 148 1
f 139 4706 44
f 66 130 206
f 206 130 226
f 226 130 104
f 4254 4241 4242
f 975 908 986
f 2509 4717 127
f 1 148 96
f 4719 371 4811
f 4251 4241 4254
f 371 4756 2824
f 4254 4242 2652
f 3998 4301 375
f 908 945 986
f 2723 2722 2724
f 4797 2727 2722
f 3356 3358 2778
f 3358 460 2778
f 979 906 941
f 437 2778 460
f 460 439 437
f 460 3358 3359
f 925 3543 929
f 473 460 3359
f 473 464 460
f 3026 973 985
f 472 488 469
f 473 481 464
f 472 464 481
f 472 447 464
f 1075 1080 1064
f 490 469 488
f 469 490 495
f 2723 4797 2722
f 2353 3565 865
f 2527 2104 3406
f 2527 3406 2130
f 876 954 981
f 2087 3089 4618
f 2144 2129 2190
f 4618 3089 2178
f 2189 2223 2211
f 2190 2189 2211
f 2223 2257 2243
f 847 954 876
f 2223 2243 2211
f 2211 2243 2225
f 1994 3633 1988
f 4180 2652 2696
f 1064 1080 1043
f 2243 2257 2258
f 4185 2652 4180
f 2258 2536 2243
f 2784 2308 2295
f 2308 2310 2295
f 2310 2298 2295
f 3355 3356 3321
f 3356 2778 3321
f 1043 1080 1066
f 3321 2778 2318
f 847 975 954
f 2318 2778 437
f 2784 2799 2308
f 3123 2140 4126
f 4119 3123 4126
f 2799 2795 2308
f 2258 2514 2799
f 4877 3301 2293
f 4877 3299 3301
f 3301 2538 2293
f 4130 4134 4129
f 3301 3299 2489
f 3299 3306 2489
f 3316 3306 3299
f 3316 3318 3306
f 3318 3346 3306
f 3346 3307 3306
f 3306 3307 2825
f 2805 2825 3307
f 3307 3308 2805
f 3311 3308 3307
f 941 916 929
f 941 929 974
f 929 916 925
f 4125 4128 4130
f 3330 3318 3316
f 3346 3347 3307
f 3347 3352 3307
f 3352 3311 3307
f 4130 4115 4125
f 3321 2318 3311
f 3355 3321 3311
f 3362 3363 3365
f 1256 1106 1222
f 3913 3903 3899
f 927 3913 956
f 927 749 3913
f 3913 3917 4753
f 4125 4126 4128
f 3924 4339 4334
f 3924 3919 4339
f 4612 3919 3924
f 3943 3319 3934
f 3620 3636 1079
f 3938 3929 3319
f 3929 3938 3944
f 3938 3955 3944
f 4115 4100 4125
f 3972 3963 3969
f 4303 4614 4613
f 4305 3343 4303
f 3998 4613 4301
f 956 3913 3899
f 3070 2723 2724
f 3044 2721 3071
f 2721 3070 3071
f 3929 3921 3319
f 226 104 224
f 139 220 4706
f 1011 862 915
f 4721 283 220
f 4721 444 283
f 426 431 4721
f 4108 4107 1779
f 1398 4755 4754
f 4876 4872 4877
f 4871 4867 4865
f 4871 4018 4872
f 4872 4867 4871
f 4872 4876 4867
f 4962 4972 4967
f 4963 444 4721
f 4963 4721 431
f 431 567 4963
f 1080 1065 1066
f 4968 1626 4964
f 4964 4967 4977
f 4964 1626 4967
f 4080 4102 4107
f 945 889 906
f 908 889 945
f 1546 1584 1506
f 4675 4719 4811
f 2837 4719 4582
f 1380 1459 4754
f 4101 4293 4106
f 4754 1459 1398
f 1512 4987 4995
f 925 916 887
f 4755 1204 4754
f 4074 4107 4108
f 5001 1489 4995
f 3538 925 887
f 2580 1829 2571
f 4080 4107 4074
f 4002 4018 4871
f 4871 4865 4002
f 380 3458 3520
f 3343 3373 3340
f 3340 3373 2186
f 3340 2186 2180
f 3340 2146 2137
f 3343 3340 3314
f 3343 3314 4303
f 3340 2137 3314
f 2146 2103 2137
f 2180 2089 3340
f 2837 4622 4719
f 4622 4756 4719
f 941 906 916
f 4622 2788 4756
f 2824 4846 371
f 371 4846 4811
f 2824 4756 4798
f 4798 4922 2824
f 4798 2788 4651
f 4741 4868 4922
f 2387 4341 4347
f 2180 3348 2089
f 3340 2089 2146
f 2146 2089 2106
f 2146 2106 2085
f 2146 2085 2103
f 3348 2111 2089
f 2097 2089 2111
f 4073 4066 4080
f 2164 2116 2111
f 4066 4991 1984
f 1065 1080 1113
f 2035 2097 2111
f 2097 2106 2089
f 2097 2004 2050
f 4080 4066 4106
f 2097 2050 2106
f 2097 2035 2004
f 2106 2047 2085
f 2106 2050 2047
f 1111 1065 1113
f 2047 2002 2085
f 2002 2122 2085
f 2004 4491 2050
f 4294 4293 4101
f 836 916 906
f 4491 2047 2050
f 916 873 887
f 2035 4235 2004
f 4235 4225 2004
f 4235 2035 4239
f 879 880 915
f 3951 4254 2652
f 1963 1994 2002
f 1994 1988 2122
f 1969 1965 2047
f 879 915 862
f 1121 1113 1080
f 1965 1931 1963
f 1931 3625 1963
f 1931 1869 2153
f 518 567 661
f 1131 1079 3636
f 220 214 4721
f 875 908 975
f 2656 4254 3951
f 2047 1965 2002
f 1963 2002 1965
f 2034 2035 2111
f 4225 4491 2004
f 4491 1969 2047
f 875 975 847
f 4491 1933 1969
f 1933 1965 1969
f 2034 4239 2035
f 1131 1075 1079
f 4491 4225 3590
f 2687 1789 1800
f 3590 1933 4491
f 1931 2153 3625
f 4181 3590 4225
f 2687 1800 2696
f 1869 3116 2153
f 3590 1762 3120
f 2162 2181 3844
f 889 908 875
f 1873 3590 3120
f 1873 3120 3118
f 3116 1873 3118
f 3116 2132 2153
f 2891 3806 3804
f 3118 2131 3116
f 875 2560 889
f 3118 4262 2131
f 3804 2201 2891
f 2020 4795 387
f 387 4795 2723
f 4795 4797 2723
f 1549 2020 387
f 1549 1983 2019
f 4790 1549 387
f 1549 1942 1983
f 1549 4790 1942
f 3703 3004 3315
f 2114 396 2019
f 2020 2019 396
f 1549 2019 2020
f 3042 2636 2406
f 836 906 889
f 3052 2406 3048
f 3044 3042 3058
f 1111 2372 1104
f 834 880 150
f 2020 396 4795
f 4790 387 2723
f 150 880 879
f 4790 2723 2721
f 2794 4790 2721
f 2794 2721 4784
f 3044 3058 2721
f 3058 4784 2721
f 4783 4784 3058
f 3071 2724 3079
f 3071 3070 2724
f 3331 3332 3004
f 3060 3042 3049
f 3042 3060 3058
f 3060 4783 3058
f 3072 3044 3071
f 2636 3072 3074
f 3050 3053 3057
f 3065 3057 3053
f 4273 3180 4277
f 836 873 916
f 1111 1113 1133
f 1111 1133 2372
f 3052 3064 3053
f 3052 3048 3064
f 2636 3074 3048
f 873 836 846
f 3191 3076 1604
f 638 2571 745
f 2729 2732 2730
f 4922 4798 4741
f 1604 2608 3190
f 4798 4651 4741
f 4719 4756 371
f 4756 2788 4798
f 4651 4718 4741
f 4718 4715 4741
f 4874 4651 2788
f 2837 2804 4874
f 4622 2837 4874
f 2643 4718 2746
f 1822 2392 2555
f 4718 2643 4487
f 4718 4487 4576
f 2386 4487 2387
f 2369 4655 4162
f 2813 4150 4032
f 4150 3920 4032
f 1118 4257 1676
f 3885 3998 3925
f 3920 4150 4040
f 3953 3928 3925
f 3188 2234 1118
f 3928 3885 3925
f 3841 3885 3928
f 856 808 836
f 3825 3880 373
f 1822 1801 2392
f 3841 4303 3885
f 3825 3936 3840
f 1638 2611 3187
f 4261 4260 3144
f 3825 373 3936
f 3882 3880 3710
f 3920 3882 3767
f 836 889 856
f 3748 3825 3840
f 1142 1075 1131
f 3767 3882 3710
f 3710 3880 3757
f 3748 3757 3825
f 855 818 4401
f 3778 3780 3748
f 1142 1080 1075
f 2463 4640 1621
f 4453 331 3661
f 1650 3134 4295
f 3748 3780 3600
f 3757 3748 3595
f 3639 3757 3595
f 3541 3748 3600
f 3541 3595 3748
f 1963 3625 3633
f 3619 3711 4342
f 3714 3711 3619
f 1080 1142 1121
f 3711 3334 4342
f 3604 3780 3714
f 3737 4103 4109
f 3123 1737 2100
f 3604 3714 3619
f 751 823 1035
f 1829 2580 2718
f 694 4452 4170
f 3780 3604 3600
f 886 880 834
f 3038 3180 2411
f 3505 3541 3600
f 3564 3631 2153
f 3522 3559 3564
f 3522 650 3559
f 3625 2153 3631
f 381 4865 4862
f 4641 3083 3080
f 381 4002 4865
f 3564 2153 2132
f 2132 3522 3564
f 2132 2094 3522
f 845 886 834
f 905 886 845
f 2094 2522 3522
f 4107 1608 1779
f 3522 2522 637
f 3362 4396 3328
f 3520 4852 3328
f 3328 4396 3520
f 1605 4640 2459
f 1602 2459 4640
f 1602 2453 2459
f 3080 3067 4641
f 905 845 860
f 2522 3473 637
f 637 3473 656
f 3067 4642 4641
f 860 845 789
f 3473 3392 656
f 878 860 788
f 3067 2458 4642
f 3263 3392 3473
f 2036 3263 3473
f 878 788 872
f 3391 2045 3392
f 3391 3392 3263
f 3263 3215 3391
f 1996 3215 2484
f 2484 3215 3263
f 1624 1626 1617
f 1624 1617 1609
f 608 957 492
f 1626 4962 4967
f 1626 1624 4962
f 4968 1620 1626
f 686 993 683
f 1620 1617 1626
f 1609 1617 1603
f 2617 696 3731
f 1157 3636 3632
f 801 834 150
f 3014 1966 1946
f 1531 1561 1573
f 2626 3553 817
f 1946 3016 3014
f 3553 833 817
f 4978 1506 1512
f 150 4401 818
f 1131 3636 1157
f 1945 1899 1901
f 3003 4180 3005
f 1531 1495 1561
f 1472 1512 4995
f 4185 4180 3003
f 1482 1423 1531
f 1423 1482 1425
f 1448 1398 1489
f 872 788 778
f 1472 1489 1398
f 1398 1459 1472
f 1325 4971 1380
f 778 817 833
f 872 778 833
f 4185 2040 4184
f 1308 4759 1391
f 1308 4758 4759
f 801 150 802
f 1308 1391 1325
f 1318 1242 1176
f 789 788 860
f 1318 1176 1352
f 4452 694 3730
f 696 3722 3721
f 2995 3005 2981
f 3734 713 2005
f 3734 753 3922
f 3003 3005 2995
f 1291 1195 1357
f 1357 1295 1291
f 1325 4958 1308
f 1308 4958 1301
f 1195 1318 1357
f 1195 1242 1318
f 4958 1316 1200
f 4958 1325 1316
f 1301 1291 1295
f 1176 1256 1352
f 1200 1236 4958
f 1236 1229 4958
f 1301 4958 1229
f 789 845 801
f 1229 1183 1301
f 1183 1291 1301
f 2979 4180 2781
f 790 789 801
f 1121 1126 1113
f 4180 2979 3005
f 1126 1133 1113
f 1195 1291 1183
f 1048 1176 1242
f 1242 1072 1048
f 788 789 790
f 694 4111 4391
f 1106 1176 1048
f 741 818 782
f 806 3630 4455
f 1025 1095 1098
f 1025 1000 1095
f 1106 1016 1105
f 958 1106 1048
f 958 956 1106
f 956 1016 1106
f 966 917 983
f 1121 1142 1126
f 898 1000 1025
f 780 779 747
f 4236 2958 2898
f 567 518 4963
f 426 512 431
f 790 778 788
f 790 779 778
f 567 431 512
f 780 778 779
f 426 528 512
f 528 426 391
f 2626 778 780
f 438 435 528
f 801 739 790
f 739 801 802
f 717 739 802
f 326 435 438
f 2898 2902 2893
f 426 4721 304
f 391 426 304
f 3566 2668 2672
f 224 326 226
f 178 304 214
f 304 178 210
f 304 210 391
f 214 304 4721
f 206 226 4709
f 4709 226 438
f 2893 2897 2898
f 220 139 214
f 806 3693 3630
f 178 206 210
f 1151 2372 1133
f 4453 3661 3652
f 2902 4490 2893
f 4103 4387 3935
f 293 4131 3652
f 293 297 743
f 127 224 104
f 3456 380 381
f 380 4002 381
f 748 747 707
f 928 2372 1151
f 3456 381 4861
f 2308 420 2310
f 447 420 419
f 420 447 434
f 2650 780 747
f 2650 2626 780
f 746 2650 747
f 746 747 748
f 746 748 2653
f 447 448 434
f 2317 437 439
f 2623 740 741
f 439 446 433
f 446 439 460
f 447 469 448
f 2623 717 740
f 2880 2893 4489
f 2880 4489 2874
f 446 460 464
f 472 469 447
f 717 802 740
f 2484 389 1996
f 2522 2036 3473
f 1737 2469 2100
f 712 2623 741
f 3324 3263 2036
f 2045 644 656
f 3392 2045 656
f 2729 2730 2724
f 644 2045 2093
f 2132 2131 2094
f 4262 2094 2131
f 712 741 742
f 350 697 675
f 709 2623 712
f 764 3916 4454
f 350 666 638
f 3409 2144 2130
f 2104 2527 3089
f 2086 2129 2144
f 1650 4295 4649
f 2102 2129 2086
f 2093 2087 4618
f 636 644 4618
f 644 2093 4618
f 708 2623 709
f 3134 3080 2463
f 3080 3083 2463
f 3134 2463 4295
f 2104 3089 2087
f 1602 2463 3083
f 2131 2132 3116
f 708 709 809
f 2533 2223 2189
f 2533 2238 2223
f 2238 2257 2223
f 707 739 717
f 3633 1994 1963
f 4876 4877 2293
f 4876 2293 4423
f 676 717 2623
f 1611 3080 3134
f 708 676 2623
f 2795 2307 2308
f 2307 419 2308
f 2313 2314 2806
f 2806 2314 2306
f 1164 1126 1142
f 676 708 4458
f 3308 2318 2313
f 928 1151 922
f 676 707 717
f 677 707 676
f 2314 424 2306
f 2317 424 2314
f 2313 2318 2317
f 3080 1611 3067
f 1608 3067 1611
f 2313 2317 2314
f 668 677 676
f 2462 2457 2458
f 2644 677 668
f 4458 668 676
f 2318 437 2317
f 2877 2484 3324
f 4457 667 4458
f 2462 2458 3067
f 4458 667 668
f 2484 3263 3324
f 3723 668 667
f 2462 3067 1608
f 3301 2491 2541
f 3301 2489 2491
f 3723 3041 668
f 2452 1605 2459
f 3072 3073 3074
f 3074 3073 3830
f 1605 2452 1601
f 2514 2795 2799
f 3071 3073 3072
f 3071 3079 3073
f 4263 4265 2094
f 2094 4265 2522
f 2450 1600 1601
f 4265 2036 2522
f 282 313 320
f 313 318 320
f 2293 2538 4423
f 2538 2237 4423
f 2237 2538 2260
f 2538 2541 2260
f 2541 2538 3301
f 282 320 307
f 3308 3311 2318
f 2601 1600 2449
f 2450 2449 1600
f 2805 3308 2806
f 307 3892 282
f 3308 2313 2806
f 2808 2806 2306
f 2457 2462 4102
f 2825 2805 2812
f 306 301 319
f 2457 4639 2458
f 2812 2805 2806
f 2812 2806 2808
f 1351 306 319
f 4936 4953 4935
f 2278 2280 2812
f 2812 2808 2278
f 2452 2448 2450
f 301 4936 4935
f 2825 2812 2280
f 3306 2825 2489
f 2450 1601 2452
f 2489 2825 2491
f 2280 2491 2825
f 306 4936 301
f 2254 2276 2280
f 2450 2448 2447
f 3325 3362 3328
f 3334 3363 3325
f 3363 3362 3325
f 4262 4263 2094
f 1351 4702 306
f 3841 3815 4303
f 3815 4305 4303
f 2237 2221 2231
f 1176 1106 1256
f 210 206 4709
f 1295 4758 1301
f 4201 3328 4852
f 4201 4205 3328
f 4206 3328 4205
f 4102 4106 2457
f 4106 2442 2457
f 381 4862 4861
f 257 239 217
f 4862 4865 4867
f 4862 4867 2301
f 2348 4162 3440
f 2301 4867 4876
f 2841 2837 4582
f 2841 4582 4383
f 2804 2837 2841
f 1822 1773 1801
f 124 257 250
f 4651 2746 4718
f 1588 1573 1603
f 1279 230 1266
f 1588 1617 1620
f 1279 4702 230
f 1593 1588 1620
f 2249 2250 2246
f 1391 4759 1477
f 1265 4937 1264
f 1593 1620 4968
f 4968 1584 1593
f 1266 1265 1264
f 4978 1512 1472
f 1285 243 1289
f 3619 4342 4438
f 257 217 250
f 3333 2249 2246
f 4350 4438 4342
f 4350 4205 4199
f 4843 3333 2209
f 212 250 217
f 3612 4199 4205
f 3612 4205 4201
f 1144 1133 1126
f 3332 4843 2209
f 3612 4201 3617
f 3617 4201 382
f 1126 1164 1144
f 3612 3201 4199
f 4199 3201 2940
f 3331 4843 3332
f 3201 3612 3622
f 3617 3622 3612
f 2213 2246 2219
f 2213 3333 2246
f 2643 4497 4487
f 2209 3333 2213
f 4347 3441 3440
f 233 211 247
f 1133 1144 1151
f 2219 2246 3831
f 4383 3988 4308
f 2853 2841 4383
f 2853 2804 2841
f 4645 4567 211
f 245 211 4567
f 2746 4651 4874
f 4347 3796 3441
f 4341 2387 4487
f 2369 4162 2348
f 2186 3348 2180
f 2162 3844 2105
f 2116 2034 2111
f 2083 2128 2099
f 2520 2128 2083
f 1165 1144 1164
f 272 211 245
f 1365 3927 1289
f 2105 2107 2096
f 2105 2096 2053
f 2091 2520 2083
f 2164 2108 2116
f 3545 3549 3570
f 3549 3545 3556
f 2164 2124 2108
f 2083 2088 2091
f 1365 231 3927
f 2116 2108 2064
f 2116 2043 2034
f 2043 2116 2064
f 2108 3047 2064
f 2064 3047 2043
f 2034 2043 4239
f 2043 1972 1976
f 2060 2024 2058
f 2043 3009 1972
f 1976 4239 2043
f 1976 1972 1951
f 1976 1951 1978
f 1915 1978 1951
f 1972 2949 1951
f 2572 1951 1566
f 255 212 233
f 2053 2017 2056
f 1933 1931 1965
f 1933 1869 1931
f 1951 1805 1915
f 1805 1951 2572
f 1805 2572 1799
f 3590 1869 1933
f 3590 1873 1869
f 1869 1873 3116
f 2028 2016 2027
f 1826 1762 3590
f 3120 1757 3118
f 1757 4262 3118
f 2017 2003 2028
f 2373 1005 1158
f 4206 4350 4342
f 1151 1158 1005
f 4350 4199 1541
f 2027 2016 2015
f 4205 4350 4206
f 1163 1131 1157
f 1546 1593 1584
f 1380 4971 1459
f 1325 1391 4971
f 1477 4759 1483
f 2016 2028 2003
f 1439 4759 4758
f 1163 1142 1131
f 4759 1439 1498
f 1308 1301 4758
f 1636 1647 1874
f 1531 1498 1482
f 1636 1874 1625
f 2007 2029 2039
f 1978 4182 4239
f 4153 1103 4249
f 1625 1899 3157
f 3014 2015 1966
f 4235 4239 4182
f 1625 1874 1899
f 2958 4236 1977
f 1978 4239 1976
f 3558 3582 657
f 4235 4181 4225
f 4182 1978 1915
f 1874 1889 1899
f 842 1147 3568
f 4182 4181 4235
f 1966 1935 1946
f 4181 1826 3590
f 3120 1762 1757
f 1793 2896 1805
f 4119 4118 4146
f 2896 1915 1805
f 1793 2862 2896
f 2862 1826 2896
f 1826 2862 1762
f 4738 145 146
f 2108 2124 3047
f 1163 1164 1142
f 1934 1946 1935
f 1799 2572 1566
f 2939 4372 1541
f 2939 1541 4199
f 2939 4199 2940
f 1951 2949 3265
f 1934 1935 1890
f 1951 3265 1566
f 2724 2730 3079
f 1163 1172 1164
f 1913 1948 1902
f 3079 2730 3027
f 1942 1920 1983
f 4874 2788 4622
f 3174 3176 4267
f 4427 2746 2754
f 1151 1144 1150
f 4874 2804 2754
f 2754 2746 4874
f 1165 1150 1144
f 3181 1697 1727
f 2746 4427 4497
f 4497 2643 2746
f 4341 4487 4497
f 2754 2804 4380
f 2754 3546 4427
f 3546 4283 4427
f 1934 1890 1884
f 1151 1150 1158
f 4283 2624 4427
f 4427 2624 4353
f 2853 4276 4380
f 2853 4380 2804
f 1890 1897 3598
f 2754 4380 3546
f 4353 2624 4860
f 4427 4353 4497
f 4353 4341 4497
f 4860 4347 4353
f 4150 2813 4308
f 2699 4628 4268
f 4383 4308 2813
f 4688 4692 1175
f 3953 4655 2369
f 3953 3925 4655
f 3954 3953 3959
f 3954 3928 3953
f 3954 3858 3928
f 3841 3928 3858
f 1245 1802 950
f 3858 3954 3863
f 3841 3858 3797
f 3841 3797 3815
f 3815 3797 4837
f 3767 2770 3920
f 4837 4305 3815
f 1934 1884 1887
f 3757 3880 3825
f 1156 1162 1157
f 1396 1362 4692
f 3639 3710 3757
f 3726 3767 3710
f 3767 3726 2770
f 3639 3726 3710
f 3600 3604 3505
f 3505 3604 3530
f 2781 1844 1876
f 3530 3604 3619
f 3639 3595 3513
f 3541 3513 3595
f 314 55 950
f 3422 3541 3505
f 944 314 950
f 3639 3513 3511
f 950 55 279
f 3513 3541 3422
f 1850 1884 1890
f 3442 3422 3505
f 3442 3423 3422
f 4852 3520 3458
f 4951 313 319
f 1884 1849 1887
f 1848 1849 1884
f 3443 382 4852
f 3443 4852 3458
f 4201 4852 382
f 3009 3418 2961
f 3009 2961 1972
f 3009 3047 3418
f 2139 1890 3598
f 3416 2961 3418
f 1158 1150 1135
f 3418 4848 3416
f 2139 1850 1890
f 4849 3418 3047
f 4849 4848 3418
f 4280 3416 4848
f 1884 1850 1848
f 3423 3320 3422
f 1821 1850 2139
f 764 4170 4452
f 3257 3422 3320
f 3422 3257 3317
f 1135 1150 4389
f 3339 3409 3406
f 1821 1848 1850
f 3645 1162 1156
f 3406 3409 2130
f 3971 701 4170
f 3341 3339 3406
f 2104 3341 3406
f 3971 764 4454
f 2033 2876 3324
f 697 350 3732
f 3339 3290 3409
f 2347 2644 668
f 383 1566 3265
f 4828 4827 4832
f 3041 2347 668
f 3199 3257 3320
f 3171 3257 3199
f 3391 1990 2045
f 3215 1989 3391
f 3971 4170 764
f 848 3723 667
f 3216 1566 3196
f 1996 3162 3215
f 3622 4840 3201
f 4840 3200 3201
f 3201 3200 2940
f 1155 3931 3672
f 2794 4784 4783
f 1839 1821 2139
f 4509 4358 3868
f 4795 2068 4797
f 3199 4637 4685
f 3199 3320 4637
f 1566 383 3196
f 3195 3172 3196
f 1827 1849 1848
f 4797 3783 2727
f 3195 3196 4373
f 4373 3196 383
f 3645 1186 1162
f 820 2354 2285
f 4800 2114 1961
f 4373 3784 3195
f 1836 1808 3158
f 3198 3195 3197
f 1163 1157 1162
f 3784 3197 3195
f 820 2285 1175
f 3171 3199 3168
f 3216 3196 3172
f 3172 2935 3216
f 3208 3146 3622
f 4686 1206 1198
f 3101 3171 3168
f 1419 4686 1198
f 3162 1989 3215
f 3158 1808 1835
f 1206 4674 1198
f 3146 4840 3622
f 4685 3024 3168
f 3017 3101 3168
f 4069 3510 4097
f 4069 1436 3510
f 3013 3017 3024
f 3017 3168 3024
f 1815 1848 1821
f 2931 3013 3024
f 1815 1827 1848
f 2946 3101 3017
f 1248 1246 1270
f 1248 1270 1250
f 2931 3024 2929
f 1813 1821 1839
f 2929 1551 2931
f 1551 2929 404
f 4528 404 2929
f 1588 1603 1617
f 1101 1588 1593
f 4924 4931 1251
f 1101 1593 1546
f 1483 1535 1101
f 1535 1498 1573
f 1498 1531 1573
f 1815 1782 1803
f 1477 1483 1101
f 1838 1813 1839
f 1838 1819 1813
f 1546 1477 1101
f 4978 1472 1459
f 1264 4937 4953
f 1812 1815 1821
f 1166 1165 1164
f 1812 1821 1813
f 1459 1506 4978
f 1782 1815 1812
f 1264 4953 4936
f 4971 1477 1546
f 1819 1791 1813
f 4971 1546 1506
f 1279 1266 1264
f 1482 1498 1439
f 1812 1813 1791
f 306 1264 4936
f 1836 1809 1808
f 1483 4759 1498
f 1836 2100 1809
f 1483 1498 1535
f 1279 1264 306
f 1489 1472 4995
f 4702 1279 306
f 1166 1189 1165
f 1391 1477 4971
f 1769 1820 1770
f 1439 1425 1482
f 1439 1357 1425
f 313 1351 319
f 4758 1357 1439
f 1295 1357 4758
f 282 1351 313
f 1425 1357 1318
f 528 391 438
f 2696 1800 1844
f 438 391 4709
f 326 438 226
f 1797 1798 1846
f 1770 1833 1835
f 210 4709 391
f 1892 1942 2794
f 1165 1189 4389
f 2770 4032 3920
f 1362 1396 1363
f 3458 380 3456
f 382 3443 3278
f 1356 1289 243
f 3059 1808 1809
f 3059 1770 1835
f 1150 1165 4389
f 4700 1356 243
f 1356 1365 1289
f 418 419 2307
f 418 425 419
f 3059 1835 1808
f 419 420 2308
f 282 1371 4700
f 425 418 424
f 1386 4692 4688
f 3122 1785 1792
f 425 432 419
f 433 425 424
f 1396 4692 4893
f 425 433 432
f 432 447 419
f 1785 1812 1791
f 439 433 424
f 2317 439 424
f 1785 1791 1792
f 433 446 432
f 318 1363 1396
f 446 464 432
f 318 1411 320
f 432 464 447
f 1952 1989 3162
f 1952 1971 1989
f 1409 1396 4893
f 1989 1971 1970
f 1411 318 1396
f 1163 1162 1186
f 1786 1763 665
f 1163 1186 1194
f 1411 1396 1409
f 1990 1989 1970
f 1970 1980 1991
f 1991 1990 1970
f 2877 389 2484
f 1409 4893 1450
f 1990 2032 2001
f 1409 1450 1414
f 1990 2001 2045
f 2001 2093 2045
f 307 1411 1433
f 3326 2001 2032
f 4265 2033 2036
f 2033 3324 2036
f 1433 1411 1414
f 1409 1414 1411
f 2044 2061 3339
f 2076 3409 3290
f 2076 2144 3409
f 1445 1419 1198
f 2084 2152 2102
f 2152 2190 2102
f 1786 1794 1763
f 2152 2189 2190
f 1794 1739 1763
f 1455 4894 1419
f 1445 1455 1419
f 2190 2129 2102
f 2469 1737 1735
f 2199 2231 2221
f 2199 2221 2202
f 2469 1735 3061
f 2221 2215 2214
f 1450 1454 1460
f 1454 1455 1476
f 1767 1748 1751
f 2237 2215 2221
f 2237 2260 2215
f 1460 1433 1414
f 1450 1460 1414
f 2254 2215 2260
f 2215 2254 2216
f 2216 2254 2247
f 1454 1490 1460
f 1454 1476 1490
f 1748 1731 1751
f 1787 1745 1794
f 1794 1745 1739
f 2257 2514 2258
f 2254 2278 2247
f 639 1730 1722
f 2271 2237 2231
f 1765 1761 1730
f 1765 1730 639
f 1470 1445 4673
f 2271 4423 2237
f 1731 1709 1742
f 2276 2541 2491
f 1735 1737 1723
f 1164 1172 1166
f 2276 2260 2541
f 2276 2254 2260
f 1470 1476 1445
f 1470 1490 1476
f 2254 2280 2278
f 2491 2280 2276
f 1494 1431 1433
f 1494 1460 4112
f 4146 3137 1682
f 4876 2271 2301
f 1497 4508 1521
f 4876 4423 2271
f 2808 2306 2796
f 2305 1709 1731
f 1703 1730 263
f 2796 2307 2795
f 2796 418 2307
f 2306 424 2796
f 564 231 1403
f 1619 3157 1630
f 2796 424 418
f 2876 2877 3324
f 1619 1625 3157
f 2001 3326 2093
f 2361 398 4625
f 2514 2796 2795
f 4937 3615 4953
f 2272 2796 2256
f 2272 2808 2796
f 1189 1199 4389
f 2278 2808 2272
f 639 1722 4788
f 3391 1989 1990
f 2033 4266 2876
f 2939 2940 2921
f 3893 3669 3872
f 4372 2939 2921
f 3200 2941 2940
f 3892 1371 282
f 3784 1962 3197
f 1431 300 3892
f 3784 2011 1962
f 4206 4342 3334
f 3325 4206 3334
f 2374 1346 3684
f 1703 263 1704
f 1346 1341 3684
f 1186 3648 1194
f 4206 3325 3328
f 3948 3684 1341
f 3948 1341 3674
f 4373 2011 3784
f 4373 2870 2011
f 4262 4656 4263
f 3942 4266 4265
f 4265 4266 2033
f 4263 3942 4265
f 1703 1722 1730
f 4249 4727 4728
f 405 4821 2488
f 4305 4837 4302
f 4837 3383 4302
f 4302 3350 4305
f 1723 1721 1695
f 405 2405 2360
f 2360 4821 405
f 2360 2361 4821
f 2286 2360 402
f 2286 2361 2360
f 3102 1739 3091
f 1757 4656 4262
f 2361 4625 4821
f 4373 383 2782
f 4309 1103 4153
f 383 3265 2782
f 2867 4373 2782
f 2867 2870 4373
f 1722 1703 4260
f 2081 2173 2174
f 2081 2080 2173
f 3146 4163 4190
f 3146 4190 4840
f 4312 4223 39
f 1705 2198 3140
f 4840 2941 3200
f 4851 4849 3047
f 1705 3140 3144
f 1661 2081 1701
f 1704 1705 1703
f 4850 4849 4851
f 4338 4734 72
f 4849 4850 3108
f 3047 2124 4851
f 4354 4332 4326
f 4851 3107 4850
f 4861 4862 2283
f 4857 4861 2283
f 4971 1506 1459
f 4685 4637 4627
f 3320 4540 4637
f 4685 4627 2929
f 4627 4494 4528
f 4445 4354 4325
f 4500 3002 4540
f 4456 4637 4540
f 4627 4637 4494
f 4637 4456 4494
f 4260 1703 1705
f 4567 4325 4323
f 4445 4325 4567
f 4540 3002 4456
f 2929 4627 4528
f 404 4528 4486
f 4426 4528 4494
f 4494 4456 4404
f 4494 4404 4426
f 4500 4372 3002
f 3002 4400 4456
f 4940 4943 3643
f 2233 4788 2234
f 1708 4788 2233
f 3643 4941 4940
f 4528 4426 4486
f 1698 1700 1696
f 4426 4369 4486
f 4438 4350 1541
f 3002 4372 3833
f 4935 4953 3615
f 4426 4404 4369
f 4934 3822 4898
f 4896 4934 4898
f 2234 4788 4257
f 4456 4400 4404
f 211 272 247
f 3839 4400 3002
f 4752 4890 3948
f 4752 3893 4890
f 4372 4499 1541
f 3822 1246 1248
f 3822 1248 4748
f 4861 3828 3456
f 3551 4283 3546
f 1194 1172 1163
f 4283 4282 2624
f 4282 4259 4860
f 2624 4282 4860
f 4353 4347 4341
f 2229 2109 1709
f 2109 2229 1685
f 1203 1172 1194
f 3441 2348 3440
f 4898 3822 4748
f 4305 3350 3373
f 4305 3373 3343
f 3350 2186 3373
f 3350 3348 2186
f 3327 3350 4302
f 2172 3350 3327
f 2172 3348 3350
f 3202 4851 2124
f 2043 3047 3009
f 468 4735 146
f 1722 4260 4257
f 150 879 4401
f 4732 4728 3554
f 1972 2961 2949
f 1194 3649 1203
f 3555 4726 1147
f 4726 3545 3570
f 4813 2077 4825
f 2949 3416 3265
f 2961 3416 2949
f 3416 4280 3265
f 2813 2853 4383
f 1695 1681 1696
f 2813 4276 2853
f 4276 3551 4380
f 1172 1203 1166
f 3959 3953 2369
f 3959 3863 3954
f 1681 1698 1696
f 3327 3289 2172
f 2234 4257 1118
f 3566 4313 2371
f 1166 1203 1214
f 2172 2164 3348
f 2164 2111 3348
f 2161 2164 2172
f 2161 2124 2164
f 2161 3202 2124
f 4701 3565 3550
f 2896 1826 4181
f 1685 1684 2109
f 1793 1805 1816
f 1166 1205 1189
f 1805 1799 1816
f 1831 1816 1799
f 1793 1771 2862
f 1403 231 1365
f 1381 1365 1356
f 1381 1403 1365
f 4257 4261 1676
f 1771 4214 2862
f 2862 4214 1757
f 1757 4214 4656
f 2862 1757 1762
f 4702 1351 4700
f 282 4700 1351
f 4486 4369 3270
f 3323 4500 4540
f 4438 3530 3619
f 1698 1681 4649
f 1680 1698 4649
f 2931 1551 1555
f 1684 1675 1660
f 1915 2896 4181
f 1915 4181 4182
f 1892 1920 1942
f 1418 3202 2161
f 4806 2267 2289
f 1676 4261 1669
f 4806 2255 2267
f 726 2255 4806
f 1676 1669 1949
f 3265 4280 2782
f 4684 4688 4686
f 4283 3551 4271
f 3551 4276 4271
f 4673 4676 1470
f 4271 4282 4283
f 1669 4261 1668
f 4259 3796 4860
f 1668 390 392
f 4032 4276 2813
f 4261 390 1668
f 4259 4282 4271
f 1668 1657 1669
f 4259 4271 4140
f 1445 1198 4674
f 4032 2769 4276
f 1672 4649 4295
f 2769 4127 4276
f 4140 4127 2733
f 4127 4140 4271
f 1445 4674 4673
f 1215 4676 4673
f 1956 1955 1660
f 1956 1660 1947
f 1956 1947 1958
f 1215 4673 4674
f 1900 1958 1947
f 2769 2733 4127
f 4140 2733 4087
f 4508 1543 1542
f 4508 1516 1543
f 4508 1542 4507
f 4087 3493 4140
f 4087 4086 3493
f 2769 4032 3981
f 3462 4078 3493
f 3462 3959 4078
f 4078 3959 2369
f 4389 1199 1159
f 2770 3981 4032
f 1658 1900 376
f 2769 2749 2733
f 1424 3852 3856
f 1658 1958 1900
f 1590 4505 4485
f 3981 2770 3539
f 3798 3797 3858
f 1540 1564 4485
f 3798 3698 3797
f 1589 4485 1564
f 4701 3583 3565
f 3394 3383 4837
f 1621 4295 2463
f 3639 3578 3726
f 3773 4541 3769
f 3639 3511 3578
f 4541 721 3769
f 3505 3530 3442
f 3317 3513 3422
f 3766 3754 3760
f 3442 4499 3323
f 3530 4499 3442
f 3530 4438 4499
f 3649 1234 1203
f 3298 3578 3411
f 4306 4726 3570
f 1607 3774 1612
f 2104 2087 3326
f 2641 4310 1076
f 3443 3458 3349
f 3349 3458 3456
f 3349 3456 3828
f 3561 3579 4313
f 4313 1076 3561
f 3341 2044 3339
f 4313 3579 4704
f 2462 1608 4107
f 3341 2104 3287
f 1051 3579 1038
f 4640 1605 1621
f 3442 3323 3423
f 3912 3549 4704
f 4540 3423 3323
f 3323 4499 4500
f 3423 4540 3320
f 2061 3290 3339
f 3290 2061 3229
f 1155 4077 3931
f 4102 2462 4107
f 2104 3326 3287
f 3554 869 4949
f 2672 4004 3566
f 1600 4634 1601
f 3278 3208 382
f 382 3208 3617
f 3622 3617 3208
f 1607 4634 1600
f 3298 3411 3317
f 3566 2371 2668
f 3774 1607 1600
f 3317 3257 3171
f 2991 2371 2987
f 2044 3341 3287
f 1600 2601 3774
f 3287 3326 2032
f 1038 3561 2370
f 3171 3298 3317
f 3703 3006 3004
f 1831 1799 1566
f 3216 1831 1566
f 3868 3869 1385
f 3703 2985 3006
f 3868 4358 3869
f 3094 3331 3004
f 3303 3220 3208
f 3199 4685 3168
f 3094 3004 3006
f 1199 1197 1159
f 3172 2943 2935
f 3857 3859 3856
f 3006 3098 3094
f 1385 3859 3857
f 3172 3195 3198
f 3331 4842 4843
f 3130 3171 3101
f 3779 3775 3768
f 3045 4163 3112
f 3045 3028 4163
f 3769 3775 3773
f 3024 4685 2929
f 3013 2914 3017
f 2914 2946 3017
f 2832 3013 2931
f 3013 2832 2914
f 3094 4842 3331
f 4841 4842 3094
f 2832 2931 1555
f 1555 1551 406
f 2776 2832 1555
f 1535 1588 1101
f 1588 1535 1573
f 389 3162 1996
f 1214 1203 1234
f 3129 3162 389
f 406 1551 404
f 1967 3193 1962
f 1980 1970 1967
f 1970 1971 1967
f 2011 1980 1967
f 2011 1967 1962
f 2013 2012 1980
f 1980 2012 1991
f 1648 1115 628
f 1991 2032 1990
f 3768 3762 4435
f 1801 2397 2392
f 2870 2013 2011
f 2011 2013 1980
f 2013 2870 2026
f 2012 2032 1991
f 2611 1145 2359
f 2026 2012 2013
f 2032 2012 3287
f 2026 3287 2012
f 2044 2026 2031
f 2031 2042 2044
f 2042 2061 2044
f 3326 2087 2093
f 3754 3766 3762
f 2076 2086 2144
f 2084 2102 2086
f 3187 1644 1638
f 3754 3762 3755
f 2189 2152 2533
f 2214 2202 2221
f 2202 2214 2188
f 1214 1234 2375
f 2188 2214 2216
f 2216 2214 2215
f 2216 2167 2188
f 2247 2167 2216
f 3758 3756 3755
f 1166 1214 1205
f 2242 2256 2238
f 4381 2271 2231
f 2247 2278 2272
f 2272 2242 2247
f 2272 2256 2242
f 2238 2256 2514
f 2238 2514 2257
f 1214 2375 1205
f 1639 1644 1642
f 2275 2271 4381
f 2301 2271 2275
f 2283 4862 2301
f 2283 2301 2275
f 2870 2030 2031
f 1651 1648 628
f 4248 4247 3756
f 1648 1651 1663
f 2870 2031 2026
f 2256 2796 2514
f 2400 2397 2409
f 2400 2409 4624
f 2402 4624 4443
f 3754 3749 3760
f 2867 2030 2870
f 2191 1616 2175
f 3751 3749 3754
f 2876 2894 2877
f 1205 1227 1230
f 4266 2894 2876
f 3755 4044 3754
f 1668 392 1964
f 1668 1964 1958
f 2909 4302 3383
f 1658 1657 1958
f 3327 4302 2909
f 1657 1668 1958
f 3327 2909 3329
f 1615 1912 2018
f 2909 3383 2967
f 4372 2921 2952
f 2921 2940 2941
f 2645 831 2650
f 4190 2932 4840
f 3749 157 3753
f 2941 4840 2932
f 3753 3744 3752
f 2921 2941 2924
f 2924 2941 2932
f 1230 1189 1205
f 2950 2952 2921
f 3729 3752 3744
f 2921 2924 2912
f 3635 1804 1997
f 2921 2912 2950
f 2950 2912 4432
f 2952 2950 3833
f 3833 2950 2977
f 1997 1792 1791
f 3833 4372 2952
f 3002 3833 4408
f 3833 3836 4408
f 1629 2018 2205
f 1189 1230 1199
f 3573 3741 3735
f 3002 4408 3839
f 1418 3107 4851
f 3744 3740 3729
f 390 4261 1993
f 932 3108 3107
f 4261 2041 1993
f 4261 3144 2041
f 1997 1791 1819
f 3107 3108 4850
f 1418 2855 3107
f 1418 3250 2855
f 2048 1997 1819
f 4230 2339 2855
f 3107 2339 932
f 3107 2855 2339
f 1230 1220 1199
f 769 3731 4390
f 1197 1199 1220
f 3635 1997 2048
f 403 3284 4470
f 2418 1853 4447
f 343 3630 3693
f 4387 4103 3737
f 2005 2008 4387
f 1853 4446 4447
f 3115 2782 4280
f 2782 2337 2867
f 3635 2048 2049
f 2337 2030 2867
f 3194 4836 3197
f 3194 3197 1962
f 3193 3194 1962
f 2077 2048 1819
f 696 535 3731
f 805 769 4390
f 4836 3198 3197
f 4836 3194 4835
f 2077 1819 1838
f 4681 4390 3916
f 3973 331 3971
f 2830 3286 3159
f 3276 4486 3264
f 4486 3270 3264
f 3266 3270 3271
f 3271 3270 4369
f 4369 3837 3271
f 3271 3837 4439
f 4389 1159 1135
f 3271 4439 4436
f 3151 2101 1119
f 4436 4439 3272
f 3272 2010 1987
f 2283 2275 2268
f 3834 3836 4440
f 4400 3839 3843
f 1346 2374 1358
f 1119 3188 1118
f 3673 3671 3674
f 3839 4408 3843
f 3843 4408 3837
f 3673 3674 1341
f 3837 4408 3834
f 4369 3843 3837
f 1119 2101 3188
f 4404 4400 3843
f 4369 4404 3843
f 3941 2894 3942
f 3942 2894 4266
f 2185 3188 2101
f 1837 2136 2118
f 3945 3942 4263
f 4656 4214 3945
f 3948 3674 4752
f 2140 3123 2100
f 3112 4163 3146
f 4149 1575 4163
f 4827 2177 2179
f 4191 4163 1575
f 4752 3669 3893
f 2179 2212 4827
f 3506 4256 2185
f 3028 4152 4149
f 3654 1297 1270
f 4149 4163 3028
f 4191 1575 3258
f 4191 4190 4163
f 4191 2923 4190
f 1270 1246 3654
f 2923 2932 4190
f 4227 4230 2855
f 3240 4227 2855
f 2417 4629 1853
f 2233 3188 2290
f 4656 3945 4263
f 1194 3648 3649
f 3648 1251 3649
f 2290 3188 2185
f 2185 4256 2290
f 2259 2275 4381
f 4408 3836 3834
f 3834 4440 4439
f 3836 2977 4440
f 4207 4214 1771
f 3043 3112 3146
f 2234 3188 2233
f 3208 3043 3146
f 4849 3108 4848
f 3108 4280 4848
f 3202 1418 4851
f 3828 4861 4857
f 3647 3648 1186
f 1251 3648 1888
f 4499 4372 4500
f 406 404 3276
f 1258 1217 1220
f 3276 404 4486
f 1888 3648 3647
f 1258 4327 1217
f 4499 4438 1541
f 386 3443 3349
f 2139 3598 2241
f 2251 4832 2212
f 4860 3796 4347
f 3796 3493 4078
f 1186 3644 3647
f 2478 2210 1628
f 4829 2251 4558
f 3649 1249 1234
f 3842 2443 3964
f 3645 3644 1186
f 4140 3493 4259
f 4380 3551 3546
f 4276 4127 4271
f 3643 1156 1157
f 2749 3981 3539
f 3643 1157 3632
f 2290 2889 2389
f 4259 3493 3796
f 2290 2389 2233
f 1227 1205 1226
f 2443 3959 3462
f 4941 3643 3632
f 2290 4256 2889
f 2348 4078 2369
f 3441 4078 2348
f 3632 3636 3618
f 2312 1708 2233
f 2312 2233 2389
f 2909 2967 2945
f 3329 2909 2945
f 3329 3126 3289
f 3327 3329 3289
f 3289 2161 2172
f 3127 3289 3126
f 2161 3289 3127
f 3632 3618 3627
f 2161 3127 1418
f 3126 3250 3127
f 3127 3250 1418
f 3250 3240 2855
f 3618 3620 2365
f 2943 2993 1875
f 3616 3627 3618
f 2389 2505 643
f 2312 2389 643
f 2943 1832 2935
f 2937 2935 1832
f 2937 1831 2935
f 2937 4662 1831
f 3616 3618 2365
f 3216 2935 1831
f 3313 3298 3130
f 2770 3726 3539
f 2749 4838 4839
f 3539 2757 2735
f 2749 2735 4838
f 2735 3738 4838
f 2889 2505 2389
f 3845 4838 3738
f 2891 2505 2889
f 4838 2660 4839
f 3602 2365 3593
f 3964 2660 3842
f 2570 3771 3845
f 3842 3845 3771
f 3493 4086 3462
f 3615 3616 3602
f 4078 3441 3796
f 2443 3863 3959
f 3615 3602 3592
f 3615 3592 3599
f 2583 2488 2528
f 1793 1816 1771
f 1831 1771 1816
f 1831 4663 1771
f 1575 3033 3258
f 3592 3602 3593
f 4191 3258 2900
f 1582 2502 2507
f 2913 4191 2900
f 3592 3593 3577
f 1575 4149 2998
f 3599 3592 3577
f 2583 2528 2581
f 3033 2900 3258
f 4629 4443 4446
f 1230 1237 1220
f 4443 2412 4446
f 4277 3180 3038
f 4277 4467 1641
f 2583 2581 2682
f 3577 3576 3599
f 1237 1258 1220
f 1634 4174 3812
f 4208 4173 4167
f 3736 3599 3576
f 4217 4215 4220
f 3951 2928 2656
f 4217 4175 4215
f 4174 4175 4217
f 4172 1634 2176
f 2993 2943 3104
f 2682 2581 2681
f 2733 2749 4839
f 2733 4839 4087
f 2660 4087 4839
f 4176 3902 1038
f 3981 2749 2769
f 3386 2195 3337
f 2648 2682 2709
f 2648 2709 2792
f 2648 2792 2736
f 3558 3912 3582
f 2709 2682 2681
f 1076 3566 2641
f 3964 3462 4086
f 3964 2443 3462
f 943 3577 992
f 943 992 963
f 2660 4086 4087
f 4086 2660 3964
f 2309 3858 3863
f 3798 3858 2309
f 2660 4838 3845
f 3845 3842 2660
f 3799 2443 3842
f 3799 3863 2443
f 2792 2709 2790
f 2735 2749 3539
f 3574 3736 3576
f 2309 3717 3798
f 2822 2792 2790
f 1234 1249 1250
f 3572 3573 3574
f 3736 3574 3573
f 3738 2570 3845
f 2735 2703 3738
f 1234 1250 2375
f 2757 2703 2735
f 3573 3572 815
f 3572 3562 775
f 2184 726 4806
f 3576 3577 943
f 3576 943 3562
f 4837 3698 3569
f 3574 3576 3562
f 2886 2884 2975
f 4837 3797 3698
f 831 3553 2626
f 3569 3394 4837
f 3459 3394 3569
f 1464 1436 4069
f 3411 3511 3513
f 3578 3511 3411
f 3040 3041 3723
f 2886 2975 3054
f 3317 3411 3513
f 395 2965 2944
f 3298 3313 3578
f 3303 3278 3443
f 3285 386 3349
f 3034 3032 831
f 3285 3349 3828
f 2951 3054 3035
f 3750 3763 831
f 3034 831 3763
f 3828 3245 3285
f 3245 3828 4856
f 3303 3208 3278
f 3034 3304 3032
f 3300 3304 3034
f 2026 2044 3287
f 1227 1235 1230
f 2761 3313 3130
f 2982 2986 2892
f 3298 3171 3130
f 2943 3172 3104
f 3104 3198 3055
f 3104 3172 3198
f 395 3129 389
f 3098 3006 2985
f 1436 1464 1443
f 3129 1952 3162
f 2986 3098 2985
f 2680 3041 3040
f 2680 3039 3041
f 3104 3055 3011
f 3045 3112 3043
f 2669 3039 2680
f 3130 3101 2946
f 3011 2993 3104
f 2669 2670 2659
f 3011 3055 2936
f 3035 3117 3036
f 3039 2659 3041
f 2669 2659 3039
f 1235 1237 1230
f 3033 1575 2998
f 2670 2669 369
f 3036 2986 2982
f 3090 2986 3036
f 2998 2127 3033
f 3931 2661 3932
f 4077 2661 3931
f 3086 3117 3035
f 4082 2646 2661
f 2998 2112 2127
f 2112 2110 2127
f 1277 1237 1235
f 4082 2661 4077
f 1277 1257 1237
f 2659 2347 3041
f 4660 1875 2993
f 2659 2661 2347
f 2986 3090 3098
f 2914 2832 2776
f 2661 2646 2347
f 2748 2946 2914
f 3036 3117 3090
f 2914 2776 2748
f 2644 2653 748
f 2772 2739 2946
f 3098 3096 3094
f 2748 2772 2946
f 1555 406 2777
f 2777 2776 1555
f 3090 3096 3098
f 2347 2646 2653
f 2664 2748 2776
f 3090 4945 3096
f 2653 2646 746
f 2772 2748 2664
f 2595 2772 2664
f 3114 4945 3090
f 2645 2650 746
f 3090 3117 3114
f 2664 2776 2777
f 2777 2542 2664
f 2645 746 2646
f 1952 3129 2895
f 2895 1911 1952
f 2556 589 2557
f 1911 1941 1952
f 4945 4841 3096
f 2556 2557 1066
f 3096 4841 3094
f 1034 1066 2557
f 3566 4004 3991
f 1500 1507 1480
f 1500 1480 2548
f 1940 1959 1941
f 1500 2548 3524
f 1959 1971 1941
f 1941 1971 1952
f 1967 1959 3193
f 1967 1971 1959
f 4436 3272 1987
f 1226 1205 2375
f 3124 4954 4945
f 1987 2010 1985
f 2010 2025 1985
f 2025 2000 1985
f 1986 1985 2000
f 3124 4945 3114
f 2373 1158 436
f 4167 1714 4208
f 3124 3212 4954
f 4172 4166 4167
f 4165 4166 4653
f 4931 4748 1249
f 4653 3153 4165
f 4314 2987 2371
f 4166 2176 4653
f 4172 2176 4166
f 3025 3550 3565
f 2075 2086 2076
f 2084 2083 2099
f 2099 2152 2084
f 4748 1250 1249
f 2971 2110 2112
f 3033 2113 2115
f 3033 2115 2900
f 1587 3594 1592
f 2368 462 1093
f 2368 1093 1077
f 3914 3594 1587
f 3033 2127 2113
f 1248 1250 4748
f 2113 2138 2115
f 2900 2115 2901
f 3594 3827 2815
f 3594 2815 1001
f 2374 2362 1389
f 1638 1145 2611
f 2374 1389 1358
f 2115 2138 2117
f 1638 1001 2815
f 2901 2115 2117
f 2815 2606 1145
f 2117 2138 2147
f 2815 1145 1638
f 3190 2606 2815
f 2117 2148 2885
f 2117 2147 2148
f 940 880 886
f 2110 2135 2127
f 2110 2126 2135
f 3553 2351 833
f 2351 2352 833
f 3032 3553 831
f 3032 2351 3553
f 2351 3032 3304
f 2127 2135 2147
f 2351 3020 2352
f 2351 3304 3020
f 2145 2147 2135
f 1644 1001 1638
f 2127 2138 2113
f 2127 2147 2138
f 2099 2156 2152
f 1592 1644 1639
f 2126 2182 2135
f 1568 2544 1599
f 1537 1599 2544
f 2145 2151 2147
f 2147 2151 2148
f 2857 2148 2151
f 1577 1586 1488
f 2525 2202 2188
f 2844 2188 2828
f 1250 1226 2375
f 2151 2187 2199
f 2151 2199 2525
f 1651 628 1639
f 2151 2525 2857
f 1583 1586 1577
f 2199 2202 2525
f 2167 2247 2203
f 2182 2219 2187
f 2135 2182 2187
f 1250 1270 1226
f 1595 1537 1572
f 2544 1572 1537
f 2187 2145 2135
f 2151 2145 2187
f 1595 1572 1576
f 1592 1001 1644
f 2187 2230 2199
f 2154 2167 2203
f 1237 1257 1258
f 2203 2242 2204
f 2203 2204 2154
f 1592 3594 1001
f 2236 2187 2219
f 2204 2238 2533
f 628 1587 1592
f 2203 2247 2242
f 2204 2242 2238
f 2230 2231 2199
f 2575 1589 2711
f 628 1592 1639
f 2575 4485 1589
f 4381 2230 2236
f 2236 2259 4381
f 1589 1574 1532
f 2230 4381 2231
f 2259 2236 3831
f 2121 3601 4557
f 2259 3831 4385
f 1580 1518 1532
f 4857 2283 2268
f 2519 2517 2518
f 3601 2121 2196
f 2188 2844 2525
f 2525 2844 2857
f 2188 2142 2828
f 2142 2188 2167
f 2844 2828 2523
f 2241 3598 3589
f 1271 4327 1258
f 1529 1586 1583
f 923 2856 2518
f 3830 3095 3097
f 4557 2851 3589
f 2843 2518 2856
f 1526 1554 1577
f 2515 2844 2523
f 2121 4557 1760
f 4470 3284 3274
f 3598 1896 3589
f 2521 2844 2515
f 2236 2230 2187
f 3279 2857 2844
f 1583 1599 1529
f 2885 2857 3279
f 2885 2148 2857
f 2915 2877 2894
f 2915 394 2877
f 1579 1576 1572
f 394 395 2877
f 2877 395 389
f 2900 2887 2913
f 1598 1576 1579
f 1580 1554 1526
f 2900 2901 2887
f 2887 2901 2890
f 2392 2397 367
f 4432 2912 4433
f 2924 2913 2912
f 2158 2136 2241
f 2912 2913 2887
f 2912 2887 4433
f 1616 2191 2200
f 2945 3126 3329
f 1993 3584 1992
f 2945 2947 3126
f 4214 4207 3941
f 4207 2963 3941
f 2963 2915 3941
f 3941 2915 2894
f 2924 2932 2923
f 2913 2924 2923
f 2923 4191 2913
f 2158 2241 3589
f 2158 3589 2851
f 2544 1568 1559
f 2544 1559 1560
f 2977 2950 2938
f 4432 2938 2950
f 3396 2966 3394
f 1532 1574 1562
f 3589 1760 4557
f 3394 2967 3383
f 3394 2966 2967
f 1598 1579 1571
f 1896 1760 3589
f 2969 2025 2973
f 2969 2000 2025
f 1776 1783 4633
f 2000 2969 2948
f 2967 3351 2945
f 2945 3351 2947
f 4440 2977 2973
f 2977 2970 2973
f 2977 2938 2970
f 3833 2977 3836
f 3272 2973 2010
f 2010 2973 2025
f 2000 2956 2997
f 4439 4440 3272
f 3272 4440 2973
f 2075 2513 2086
f 2171 2168 726
f 2513 2084 2086
f 2699 4267 2700
f 1577 1554 3497
f 3108 843 3115
f 4216 4174 4217
f 4799 2168 2171
f 3108 3115 4280
f 4216 3812 4174
f 2168 4799 4801
f 3724 3819 3725
f 1583 1568 1599
f 4835 3194 2904
f 3194 3193 1937
f 3055 3198 4836
f 3264 3270 3256
f 3270 3266 3256
f 1286 1257 1277
f 2171 2184 2070
f 3266 3259 3256
f 3271 3259 3266
f 1589 1564 1574
f 724 2168 4801
f 4791 3830 3097
f 3259 3271 4436
f 406 3276 3268
f 3830 3087 3095
f 3277 3279 2881
f 3073 3087 3830
f 3103 3087 3073
f 2881 3279 2844
f 2881 2844 2521
f 2901 2117 2885
f 3837 3834 4439
f 1257 1288 1263
f 3942 4214 3941
f 1257 1263 1258
f 3942 3945 4214
f 4151 2998 4149
f 4151 4149 4152
f 4192 4207 4663
f 4192 2962 4207
f 2962 2963 4207
f 4267 365 2700
f 1572 2544 1560
f 2919 844 4227
f 4267 2845 365
f 403 3291 3288
f 3291 403 2378
f 1571 1579 1553
f 4433 2875 4432
f 3821 1622 1619
f 4432 2875 2920
f 2938 4432 2920
f 4433 2887 2875
f 1532 1554 1580
f 4207 1771 4663
f 3284 3288 3286
f 3286 3273 3284
f 1562 1554 1532
f 403 3288 3284
f 1707 1741 3646
f 1271 1258 1263
f 2070 2184 4807
f 1577 3467 1583
f 2734 3109 3027
f 3103 3027 3109
f 3161 3821 1627
f 3161 1637 3821
f 1637 3161 3160
f 2734 2743 3109
f 3288 3291 3159
f 3288 3159 3286
f 3467 1577 3497
f 4663 1831 4662
f 4662 4192 4663
f 3055 4836 2936
f 2936 4836 4835
f 2936 4835 2908
f 1568 1583 1550
f 1568 1550 1559
f 3828 4857 4856
f 2309 3863 3799
f 3771 3799 3842
f 1567 1540 4485
f 2966 3351 2967
f 3173 2477 1817
f 3126 2947 3267
f 1564 1557 1574
f 2918 3240 3267
f 2477 3178 1817
f 2918 4227 3240
f 3240 3126 3267
f 3250 3126 3240
f 2477 3173 3167
f 1832 2943 1875
f 2775 3130 2946
f 2739 2775 2946
f 2775 2761 3130
f 3177 3178 2477
f 2775 2726 2761
f 3539 3726 2757
f 2775 2739 2683
f 2692 2739 2772
f 2726 2713 2761
f 2761 2713 3313
f 1553 1572 1560
f 3068 2713 2726
f 2665 2713 3068
f 2647 2663 2713
f 2713 2663 3448
f 3068 2649 2665
f 4824 2665 2649
f 3180 2403 2411
f 2647 2665 4824
f 2663 2647 2539
f 1550 1583 3467
f 3738 2703 2570
f 3628 2570 2703
f 3068 2637 2649
f 1574 1558 1562
f 4824 2504 2647
f 2637 2612 2649
f 3628 2663 2539
f 1557 1558 1574
f 1270 1227 1226
f 2612 4824 2649
f 1270 1277 1227
f 2647 2473 2539
f 1741 1753 1766
f 4824 3141 2504
f 2647 2504 2473
f 3284 3275 3274
f 2504 3166 2377
f 3284 3273 3275
f 2377 2415 2504
f 2473 2415 4956
f 3771 3670 3717
f 2415 2377 3345
f 3275 3273 2744
f 3490 2415 3345
f 1299 1277 1270
f 4956 2415 3490
f 2744 3273 2830
f 2070 4807 4470
f 3366 2377 2324
f 2334 3490 3345
f 2334 3345 3486
f 1533 1571 1553
f 2377 3413 2324
f 2070 3811 3810
f 3811 2070 4470
f 1552 1554 1562
f 3446 3484 3486
f 3486 3312 3446
f 1552 1538 1554
f 2960 4662 1832
f 4662 2960 4192
f 1832 4662 2937
f 2664 2542 2613
f 3027 2730 2734
f 1545 1550 3467
f 2777 3268 2542
f 3156 1630 3157
f 3153 3154 4165
f 3113 2743 1782
f 2971 2112 4151
f 4166 4165 4167
f 4151 4155 2971
f 4172 4167 4173
f 3109 2743 3113
f 3109 3113 3103
f 3798 3717 3698
f 3799 3717 2309
f 3799 3771 3717
f 3588 3698 3717
f 3670 2570 3571
f 3670 3588 3717
f 2663 3628 2703
f 2334 3698 3588
f 1564 1540 1557
f 2334 3569 3698
f 2334 3484 3569
f 4172 4174 1634
f 1304 1271 1263
f 2539 4956 3628
f 4175 4174 4172
f 4175 4172 4173
f 2663 2703 3448
f 2249 3333 4843
f 3497 1554 1538
f 2334 3486 3484
f 3484 3446 3459
f 3484 3459 3569
f 4175 4173 4208
f 3459 3396 3394
f 3446 3396 3459
f 3446 3310 3396
f 3167 2379 2388
f 1533 3606 1571
f 386 3303 3443
f 3345 2377 3366
f 2473 2504 2415
f 1558 1539 1562
f 1539 1552 1562
f 2379 2390 2388
f 3366 2324 3312
f 3366 3312 3486
f 3345 3366 3486
f 2367 2388 2842
f 2041 2125 3605
f 3446 3312 3310
f 3384 3396 3310
f 3179 3310 3312
f 3285 3245 3249
f 3249 3245 4845
f 4947 3249 4845
f 4845 3245 4856
f 3601 2851 4557
f 3249 3212 3285
f 3212 386 3285
f 3235 3220 3303
f 3136 3043 3220
f 3043 3208 3220
f 2324 2284 3179
f 3312 2324 3179
f 3147 3310 3179
f 3136 3235 3139
f 3136 3220 3235
f 3147 3179 2284
f 2284 3066 3147
f 1567 1543 1540
f 1648 1663 2163
f 3310 3147 3384
f 1540 1525 1557
f 3147 3119 3384
f 2040 2398 4184
f 3141 4824 2612
f 4659 2398 2040
f 1525 1558 1557
f 2726 2775 2683
f 4657 4659 2040
f 3068 2726 2683
f 3497 1538 3467
f 3062 3335 3119
f 3062 2964 3335
f 1524 1538 1552
f 3051 3030 3045
f 628 1115 1114
f 3028 3045 3030
f 1115 1648 2163
f 3028 3030 4152
f 4152 3030 4155
f 3962 1115 2163
f 2112 2998 4151
f 1553 1560 1534
f 2993 3011 4660
f 2865 2861 2936
f 1520 1550 1528
f 3062 2852 2964
f 2852 2740 2964
f 4835 2904 2908
f 1550 1520 1559
f 2908 2904 2903
f 1907 2811 2903
f 2936 2863 2865
f 1115 3962 1984
f 2863 2936 2908
f 1271 1273 1247
f 2868 2863 2903
f 2868 2903 2811
f 1984 1114 1115
f 2861 2865 2829
f 2865 2863 2829
f 2829 2863 2868
f 2861 2793 1146
f 2861 2829 2793
f 2868 2811 2797
f 1907 2797 2811
f 2797 1870 2738
f 639 4788 1708
f 2797 1907 1870
f 2829 2868 290
f 2312 639 1708
f 2868 2797 290
f 2829 290 2793
f 2793 290 2742
f 2742 290 2673
f 2738 290 2797
f 2201 2585 2505
f 1545 3467 1538
f 2666 2793 2742
f 1545 1538 1524
f 1773 1752 1801
f 2758 1146 2793
f 2758 2793 2666
f 2758 2698 2635
f 2758 2666 2698
f 2928 1146 2758
f 1806 1597 1825
f 2478 2502 2210
f 1534 1559 1514
f 2210 2502 2330
f 2742 2671 2666
f 1270 1297 1299
f 1560 1559 1534
f 2738 1870 1872
f 2738 2640 2725
f 2738 1872 2640
f 2595 2563 2772
f 2563 2692 2772
f 1724 1707 1699
f 1707 1724 1738
f 1866 1912 1615
f 1707 1738 1741
f 1533 1553 1534
f 1738 1753 1741
f 1299 1286 1277
f 408 2698 2666
f 2671 2742 2673
f 2640 1872 1857
f 2210 1615 2018
f 2640 1857 2594
f 2210 2018 1628
f 1629 1628 2018
f 408 2666 2592
f 1525 1540 1543
f 2666 2671 2592
f 1552 1539 1524
f 2642 2638 2701
f 2642 2573 2638
f 2642 2701 2640
f 2642 2640 2594
f 2642 2594 2573
f 1753 2633 1766
f 3962 4647 4294
f 2585 2635 2621
f 2621 2635 2589
f 1271 1304 1281
f 2595 2664 2613
f 3962 4294 1984
f 1528 1550 1545
f 4101 1984 4294
f 2595 2613 2422
f 2594 2498 2532
f 2469 3061 1809
f 1824 2498 2594
f 1824 2594 1857
f 2469 1809 2100
f 2635 2698 2589
f 408 2589 2698
f 2589 408 2592
f 2175 1715 4991
f 1766 2633 1790
f 1543 1516 1525
f 2631 1818 1790
f 1818 3178 1790
f 3178 1818 1817
f 2531 2577 2573
f 2563 2595 2466
f 2613 2542 2421
f 2563 2466 1563
f 2594 2531 2573
f 2594 2532 2531
f 2532 2434 2531
f 2482 2577 2531
f 2434 2482 2531
f 2561 2563 1563
f 4129 4115 4130
f 2561 1563 2540
f 4115 4129 2232
f 2379 2555 2390
f 1834 2555 2379
f 1834 1817 2555
f 4099 4115 2232
f 2532 2498 2455
f 2498 2391 2455
f 2455 2391 2396
f 2296 2540 1563
f 2315 2232 2304
f 3173 1834 3167
f 4129 2304 2232
f 1817 1834 3173
f 1920 3611 4794
f 2434 2432 2482
f 2455 2434 2532
f 2434 2455 2396
f 1533 1513 3606
f 1530 3606 1513
f 2542 3246 2421
f 2422 2613 2421
f 1920 1892 3611
f 1892 294 3611
f 1513 1507 1530
f 1628 1629 2343
f 2434 2316 2432
f 1525 1539 1558
f 2255 2253 398
f 3268 3262 2542
f 2478 1628 2343
f 2542 3262 3246
f 2478 2507 2502
f 2391 2269 2396
f 2396 2316 2434
f 2269 2391 2394
f 2255 398 2267
f 1520 1528 1503
f 2316 2263 2366
f 2432 2316 2366
f 2506 2507 2476
f 2269 2322 2396
f 2507 2506 2554
f 2396 2322 2316
f 1527 1513 1534
f 2220 2263 2322
f 2507 2554 2565
f 1263 1302 1304
f 2316 2322 2263
f 2565 1582 2507
f 2300 2422 2421
f 2300 2421 2133
f 1582 2651 2561
f 2267 398 2361
f 1520 1514 1559
f 2762 2708 2651
f 2322 2269 2270
f 2322 2270 2220
f 1281 1312 1273
f 1273 1271 1281
f 2656 2928 2585
f 2239 2330 2296
f 2270 2224 2220
f 2224 2222 2220
f 2222 2263 2220
f 367 800 2392
f 2264 2263 2222
f 3061 1770 3059
f 2155 2270 2269
f 1809 3061 3059
f 2120 2224 2270
f 2133 2192 2092
f 2192 2133 2421
f 1534 1513 1533
f 1513 1527 1508
f 2155 2120 2270
f 1281 1311 1312
f 2296 2074 2239
f 3140 2224 2120
f 2123 2119 2155
f 2119 2120 2155
f 2120 2119 2125
f 3140 2120 2125
f 2133 2092 1960
f 1960 2092 3824
f 1835 1833 3132
f 2062 2239 2074
f 2074 1924 2062
f 2074 2038 1924
f 2119 2057 2055
f 2125 2055 3605
f 3584 2055 2057
f 2119 2123 1998
f 1998 2057 2119
f 1509 1545 1524
f 1992 3584 2057
f 1998 1956 393
f 2092 3823 3824
f 2038 1960 1922
f 1960 1908 1922
f 1924 2038 1922
f 1908 1859 1858
f 1908 3824 1859
f 3213 3209 1859
f 1922 1908 1858
f 1924 1922 1597
f 1516 1496 1525
f 1858 1859 3207
f 2326 2785 3260
f 2947 3000 2968
f 2947 3354 3000
f 1510 1524 1539
f 3209 3207 1859
f 1922 1858 1795
f 1597 1922 1825
f 3282 2728 3243
f 1825 1922 1795
f 1795 3207 1749
f 1795 1858 3207
f 1806 1825 1747
f 1806 1702 1715
f 1825 1795 1747
f 2195 2549 3337
f 3207 1736 1749
f 1747 1702 1806
f 3207 1653 1736
f 1653 3207 3203
f 2304 4129 4134
f 1871 1749 3192
f 1747 1795 1860
f 1503 1514 1520
f 1871 1860 1795
f 1795 1749 1871
f 3670 3771 2570
f 1534 1514 1527
f 2377 3166 3413
f 393 392 1992
f 393 2057 1998
f 2292 2284 3413
f 3066 3062 3147
f 2192 2421 3246
f 2192 3246 3233
f 3246 3236 3233
f 397 2123 2155
f 397 2155 2269
f 2356 2292 3413
f 2381 2356 3413
f 2382 2294 2419
f 2964 3282 3019
f 2740 3282 2964
f 1511 1539 1525
f 2315 2304 2404
f 3247 3246 3262
f 3262 3248 3247
f 2592 2671 1810
f 1777 2498 1824
f 1510 1539 1511
f 1798 1777 1824
f 2671 2673 1811
f 1312 1282 1273
f 2671 1811 1810
f 1528 1545 1491
f 1811 1320 1810
f 1765 1810 1320
f 2390 2393 800
f 1509 1491 1545
f 1857 1855 1824
f 1486 1514 1503
f 3133 1846 1855
f 1857 1870 1855
f 1857 1872 1870
f 2490 2612 2637
f 1881 1846 3133
f 1486 1527 1514
f 1752 2407 1801
f 1801 2407 2397
f 1883 1881 3133
f 1882 1881 1883
f 1870 1938 3133
f 1870 3133 1855
f 1910 3133 1938
f 1910 1883 3133
f 1527 1486 1473
f 2397 2407 2409
f 1883 2954 1882
f 2954 1883 2895
f 2895 1883 1911
f 1473 1508 1527
f 1753 1764 2633
f 1753 2619 1764
f 2903 1937 1907
f 1907 1937 1938
f 1907 1938 1870
f 1910 1911 1883
f 1738 2619 1753
f 1940 1910 1938
f 1507 1513 1508
f 1938 1937 1940
f 1525 1496 1511
f 1910 1940 1941
f 1910 1941 1911
f 1724 2609 2614
f 2903 2904 1937
f 1937 3193 1959
f 1286 1288 1257
f 1937 1959 1940
f 1707 3646 4195
f 395 2895 3129
f 1707 4195 4193
f 1509 1524 1510
f 2904 3194 1937
f 1288 1302 1263
f 3259 4436 3261
f 4436 1948 3261
f 4436 1987 1948
f 1987 1985 1948
f 1953 1985 1986
f 1511 1484 1510
f 1953 1986 2997
f 1986 2000 2997
f 2072 2075 2517
f 4273 4274 3180
f 2072 2513 2075
f 2512 2083 2084
f 2971 2082 2110
f 1707 4193 1678
f 2082 2078 2110
f 4474 2126 2078
f 4474 2107 2126
f 2078 2126 2110
f 2523 2828 2142
f 2523 2142 2143
f 2523 2143 2516
f 3774 2601 1604
f 2126 3844 2182
f 2142 2167 2143
f 3774 1604 1606
f 2167 2154 2143
f 4488 1497 1521
f 3086 3085 3136
f 4508 1497 1516
f 2143 2154 2204
f 2204 2156 2143
f 2533 2156 2204
f 4844 4947 4845
f 1497 1467 1496
f 2156 2533 2152
f 4385 2268 2259
f 2268 2275 2259
f 4946 4947 4844
f 1496 1516 1497
f 3800 3792 2072
f 2072 3792 2513
f 4946 4954 4947
f 2517 3800 2072
f 4854 2249 4843
f 4854 4842 4844
f 2333 2843 2856
f 2874 4489 2843
f 4489 2519 2843
f 2518 2843 2519
f 3087 4194 2470
f 3087 2470 3095
f 821 2856 923
f 2333 2856 821
f 2890 2885 3277
f 2885 3279 3277
f 3019 3282 3280
f 3280 3012 3019
f 2964 3019 3335
f 4827 2212 4832
f 3019 3015 3335
f 2874 2333 2878
f 2890 2901 2885
f 1503 1528 1491
f 2887 2890 2875
f 4825 2077 4828
f 2875 2890 3277
f 2875 2911 2920
f 2875 2497 2911
f 2497 2930 2911
f 2969 2970 2930
f 2948 2969 2930
f 2683 2762 2620
f 2970 2911 2930
f 1467 1511 1496
f 2248 2382 2677
f 1457 1484 1511
f 2947 2918 3267
f 2947 2919 2918
f 1484 1487 1510
f 2918 2919 4227
f 1509 1510 1487
f 2947 2968 2919
f 2920 2970 2938
f 2970 2920 2911
f 2963 394 2915
f 2927 2948 2930
f 3003 2995 4188
f 2927 2930 2934
f 4657 3003 4188
f 1312 1313 1282
f 2930 2496 2934
f 4462 2934 2492
f 2000 2948 2956
f 4660 4659 4657
f 2948 2927 2956
f 2954 2895 2944
f 1491 1509 1474
f 4192 2960 2962
f 2960 2974 2962
f 2962 2974 2963
f 2969 2973 2970
f 4649 1672 1680
f 4155 2079 2971
f 2079 2082 2971
f 1453 1486 1503
f 2981 2963 2974
f 2997 2956 2976
f 4189 2974 2960
f 3354 3351 2966
f 3361 3335 3015
f 1507 1508 1480
f 3019 3012 3015
f 1633 4634 1618
f 1473 1480 1508
f 1457 1511 1467
f 1605 1601 1633
f 1457 1467 1458
f 3204 1654 3203
f 1653 3203 1654
f 3204 1677 1654
f 2968 3131 2919
f 1310 1286 1299
f 2919 3131 844
f 2430 2425 2426
f 3140 2198 2224
f 2109 2123 397
f 2420 2417 2418
f 3012 3000 3015
f 1310 1288 1286
f 1917 3259 3261
f 1917 3261 1918
f 3076 1736 1653
f 1736 3192 1749
f 2893 4490 4489
f 1736 3076 3192
f 2425 2418 1783
f 3191 3192 3076
f 1310 2067 1288
f 1486 1453 1481
f 1486 1481 1473
f 2425 2420 2418
f 3209 3203 3207
f 3213 3204 3209
f 3203 3209 3204
f 3213 3100 3204
f 3100 3206 3204
f 2424 3037 2430
f 3213 673 3100
f 3218 3233 3236
f 1479 1480 1473
f 3037 2420 2430
f 2425 2430 2420
f 1478 2548 1480
f 2139 2241 2136
f 2383 2700 2367
f 2700 365 2367
f 1480 1479 1478
f 365 3167 2367
f 1961 4794 1614
f 3236 3246 3242
f 3242 3246 3247
f 2608 1604 2601
f 4802 1961 1614
f 2393 2392 800
f 2555 2392 2393
f 1601 4634 1633
f 1474 1509 1487
f 3242 3247 3244
f 3244 3247 3251
f 3251 3247 3248
f 3251 3256 2779
f 4462 2492 4460
f 1891 2779 3256
f 1917 1891 3256
f 1917 3256 3259
f 3169 2395 2403
f 2384 3169 3164
f 3251 3264 3256
f 1621 1605 1633
f 1468 1497 4488
f 4490 4451 705
f 3268 3248 3262
f 3268 3264 3248
f 4490 2902 4451
f 3264 3251 3248
f 1468 1467 1497
f 3276 3264 3268
f 1468 1458 1467
f 2521 2515 2493
f 3268 2777 406
f 2425 1776 2426
f 4857 2268 2250
f 1960 3824 1908
f 1456 1487 1484
f 3826 3823 3233
f 3823 3826 3824
f 1776 2425 1783
f 2433 2430 2426
f 2433 2426 1674
f 3824 3213 1859
f 3826 3213 3824
f 2160 3213 3826
f 4155 4151 4152
f 2957 4160 4155
f 2957 2879 4160
f 4155 4160 2079
f 4160 2058 2079
f 2058 2059 2079
f 1443 1464 1478
f 1443 1478 1479
f 2333 2874 2843
f 3037 3038 4631
f 3038 3037 2424
f 2424 4277 3038
f 1453 1503 1491
f 4462 4460 4461
f 4461 4460 4475
f 1917 1918 1898
f 3844 2126 2107
f 2485 4461 2486
f 1674 1776 4633
f 1674 2426 1776
f 4461 4475 2486
f 1444 1473 1440
f 2743 2751 1782
f 3669 1297 3872
f 3832 2751 2743
f 1444 1479 1473
f 3159 2859 2840
f 3448 3313 2713
f 4845 4856 4854
f 4854 4856 2249
f 2249 4857 2250
f 1297 3669 1299
f 1704 2198 1705
f 4954 3249 4947
f 2539 2473 4956
f 4956 3490 3571
f 1491 1421 1446
f 2665 2647 2713
f 3139 3235 3212
f 1677 3776 1654
f 1654 3776 3078
f 1798 1824 1855
f 1457 1456 1484
f 3396 3384 2966
f 3384 3354 2966
f 3384 3119 3361
f 3119 3335 3361
f 3384 3361 3354
f 3361 3305 3354
f 3354 3305 3000
f 2545 1974 2039
f 1453 1491 1446
f 3015 3305 3361
f 3000 3305 3015
f 3243 3280 3282
f 2585 2928 2635
f 3726 3578 3313
f 3448 3726 3313
f 3726 3448 2703
f 2683 2739 2708
f 2703 2757 3726
f 2708 2739 2692
f 2762 2683 2708
f 2692 2561 2651
f 2692 2563 2561
f 2683 2942 2637
f 2683 2637 3068
f 1442 1444 1440
f 2378 3293 2835
f 1456 1474 1487
f 2540 2296 2330
f 2897 2880 2878
f 2540 2330 1582
f 2565 2762 2651
f 2565 2620 2762
f 2620 2543 2683
f 2543 2942 2683
f 2543 2620 2554
f 1582 2565 2651
f 2620 2565 2554
f 1453 1446 1481
f 2526 2942 2543
f 3628 4956 3571
f 1481 1446 1401
f 2554 2460 2454
f 2543 2554 2454
f 2494 2526 2916
f 3166 2504 3141
f 2506 2460 2554
f 4197 4164 4160
f 2506 2340 2460
f 2526 2543 2416
f 2543 2454 2416
f 2637 2526 2490
f 4196 4197 4160
f 2149 2330 2239
f 2330 2149 2210
f 2526 2416 2916
f 4188 2995 4189
f 2494 2490 2526
f 2494 2399 2490
f 2490 3141 2612
f 1479 1444 1443
f 3141 2490 3166
f 4657 4188 4187
f 2490 2381 3166
f 4187 4188 4189
f 3571 2570 3628
f 2476 2340 2506
f 4657 4187 1875
f 2460 2382 2454
f 2419 2454 2382
f 2416 2454 2419
f 2490 2399 2381
f 1442 1443 1444
f 4184 2398 2928
f 1442 1436 1443
f 2356 2381 2399
f 3166 2381 3413
f 1435 1468 4488
f 2398 2836 2928
f 2340 2476 2404
f 1435 1458 1468
f 3670 3571 3588
f 2060 2058 4164
f 2419 2294 2925
f 2416 2925 2916
f 1456 1457 1416
f 2382 2460 2340
f 4164 2058 4160
f 4164 2029 2060
f 2416 2419 2925
f 1282 1313 1287
f 2957 4155 3030
f 2356 2399 3425
f 3490 3588 3571
f 2277 2340 2404
f 2277 2382 2340
f 2277 2252 2382
f 3588 3490 2334
f 1473 1481 1440
f 2294 2382 2248
f 2248 2838 2294
f 2140 4128 4126
f 4134 4139 2675
f 4134 4130 4139
f 2252 2677 2382
f 2925 2294 3425
f 2838 3425 2294
f 2356 3425 2292
f 2292 3425 3404
f 1287 1261 1282
f 2292 3404 3066
f 3413 2284 2324
f 2404 4134 2277
f 2404 2304 4134
f 2277 4134 2252
f 2675 2252 4134
f 1438 1457 1458
f 2248 2245 2838
f 2248 2677 2245
f 4130 4128 4139
f 1432 1457 1438
f 1456 1422 1474
f 3404 3062 3066
f 2838 2760 3404
f 2760 2838 2245
f 2245 3386 2760
f 4080 4106 4102
f 1474 1422 1421
f 2677 2675 2245
f 2245 2675 3386
f 4187 1832 1875
f 1875 4660 4657
f 4187 2960 1832
f 1806 1715 1616
f 1435 1438 1458
f 1597 1885 1924
f 1924 1885 2062
f 1563 2466 2244
f 2466 2300 2244
f 2244 2300 2133
f 4066 4101 4106
f 2092 2192 3823
f 3251 2779 3244
f 4682 2955 1702
f 1702 2955 1715
f 2621 2505 2585
f 1421 1491 1474
f 1128 2589 2592
f 1128 2621 2589
f 643 2621 1128
f 4101 4066 1984
f 2592 1765 1128
f 1782 2751 1803
f 2592 1810 1765
f 1442 1430 1436
f 2067 1302 1288
f 3169 2384 2395
f 3831 2236 2219
f 2383 2384 3164
f 2383 2367 2384
f 1434 1435 1424
f 1417 1435 1434
f 1417 1438 1435
f 3167 2388 2367
f 1766 1790 3178
f 3181 1766 3178
f 3181 1741 1766
f 643 1128 639
f 1416 1457 1432
f 2253 724 1544
f 400 4807 4806
f 2088 2083 2511
f 2289 400 4806
f 1302 1319 1304
f 4800 4802 4804
f 4800 4804 4801
f 1405 1446 1421
f 1983 1920 4794
f 2741 2747 3832
f 1983 4794 1961
f 1961 4802 4800
f 2751 3832 2747
f 1415 1442 1440
f 2071 2070 2054
f 2070 3810 2054
f 2171 2070 2071
f 1413 1442 1415
f 2955 4682 1114
f 3113 1782 1780
f 1780 1785 3113
f 4856 4857 2249
f 1436 1430 3510
f 402 2380 403
f 3103 3113 4194
f 3113 2470 4194
f 2465 1714 1716
f 4208 1714 2465
f 1319 1311 1304
f 1406 1434 1424
f 3274 3811 4470
f 1713 1686 1701
f 3856 1406 1424
f 1713 1714 1686
f 1740 4273 1641
f 3154 1686 1714
f 1686 1661 1701
f 1416 1422 1456
f 3826 3233 3218
f 1311 1281 1304
f 1661 1665 3156
f 3160 3161 1665
f 1637 3160 1640
f 1410 1421 1422
f 2160 3826 3218
f 400 402 403
f 3827 3192 3191
f 2286 402 400
f 2842 2388 800
f 1640 1622 3821
f 1945 3156 1899
f 1640 1636 1622
f 1446 1405 1401
f 1287 1313 1298
f 3605 2055 3584
f 1673 1688 1690
f 1673 1690 1678
f 1400 1481 1401
f 1678 1690 1707
f 3191 1604 3190
f 1707 1690 1699
f 4799 2171 2071
f 3191 3190 2815
f 4682 1702 1747
f 3827 3191 2815
f 4682 1747 1587
f 1860 1871 3827
f 1871 3192 3827
f 4991 1715 2955
f 1310 1299 3669
f 1747 1860 3914
f 1860 3827 3914
f 3914 3827 3594
f 1747 3914 1587
f 1587 1114 4682
f 1413 1430 1442
f 1413 1399 1395
f 1430 1413 1395
f 1310 3669 4752
f 3303 386 3235
f 3235 386 3212
f 1417 1432 1438
f 1377 1432 1417
f 4954 3212 3249
f 628 1114 1587
f 3136 3085 3043
f 3117 3124 3114
f 3124 3139 3212
f 1835 3132 3158
f 3147 3062 3119
f 3117 3139 3124
f 3086 3139 3117
f 3136 3139 3086
f 3086 3051 3085
f 3043 3085 3045
f 1400 1440 1481
f 2292 3066 2284
f 3054 3051 3086
f 1415 1440 1400
f 3051 3045 3085
f 2959 3051 2975
f 1392 1415 1400
f 2526 2637 2942
f 1993 2041 3605
f 4660 3011 4833
f 3030 3051 2959
f 2944 2895 395
f 2975 3051 3054
f 2959 2975 2884
f 2884 2957 2959
f 2959 2957 3030
f 3011 2936 4833
f 4260 1705 3144
f 3145 2041 3144
f 4833 2936 2861
f 2884 2834 2957
f 2916 2399 2494
f 3144 3140 3145
f 2916 2925 2399
f 1392 1413 1415
f 2925 3425 2399
f 3404 2852 3062
f 4833 4659 4660
f 1413 1392 1399
f 2836 4659 4833
f 4659 2836 2398
f 2863 2908 2903
f 2834 2879 2957
f 2879 4196 4160
f 2879 2834 2833
f 1977 4236 4539
f 3404 2760 2852
f 1723 1695 1696
f 2836 4833 2861
f 3404 3425 2838
f 1763 1739 3102
f 2836 2861 1146
f 2836 1146 2928
f 2833 2834 2789
f 2833 4196 2879
f 3111 1763 3102
f 2822 2834 2884
f 665 1763 3111
f 2834 2822 2790
f 2852 2760 2740
f 2790 2789 2834
f 1404 1422 1416
f 2709 2681 2790
f 1404 1416 1432
f 1432 1377 1404
f 1699 2630 2609
f 1699 2609 1724
f 4794 1610 1614
f 1623 1610 4794
f 2928 2758 2635
f 2760 2728 2740
f 1434 1406 1417
f 2760 3337 2728
f 2740 2728 3282
f 2789 2790 2681
f 3856 3859 1406
f 2789 2715 2833
f 400 403 4470
f 400 4470 4807
f 1393 1417 1406
f 3859 1393 1406
f 2681 2715 2789
f 2715 4196 2833
f 2677 2252 2675
f 2651 2708 2692
f 2715 2681 2627
f 2715 2627 2599
f 4786 4791 1556
f 3056 3057 4786
f 2581 2627 2681
f 1405 1421 1410
f 2549 2728 3337
f 2549 3243 2728
f 3243 2549 3260
f 3065 4791 4786
f 1298 1313 1323
f 2715 4197 4196
f 2715 2599 4197
f 2599 2039 4197
f 2524 2545 2627
f 1410 1422 1404
f 2599 2627 2545
f 2599 2545 2039
f 673 3111 3102
f 673 3102 3091
f 2540 1582 2561
f 4139 3386 2675
f 3100 673 3091
f 2524 4297 2545
f 1376 1405 1410
f 1302 2067 1319
f 2545 4297 2467
f 4297 2468 2467
f 2581 2528 2627
f 2524 2627 2528
f 1777 1751 2498
f 2524 2346 4297
f 3100 3091 3206
f 3646 1750 4195
f 1331 1319 2067
f 1582 2330 2502
f 1654 3078 1653
f 1653 3078 1606
f 2528 4626 2524
f 2346 2524 4626
f 1604 3076 1606
f 2595 2422 2466
f 2342 2468 4297
f 3076 1653 1606
f 2468 2401 2467
f 2466 2422 2300
f 3260 1836 3243
f 1359 1405 1376
f 1880 1930 3280
f 4139 2195 3386
f 4139 4128 2195
f 4128 2326 2195
f 1401 1405 1359
f 2195 2326 2549
f 2549 2326 3260
f 1724 2614 1738
f 4991 2955 1114
f 4991 1114 1984
f 2346 4626 2338
f 2342 4297 2346
f 1563 2244 2296
f 2253 1544 4816
f 1634 3529 2176
f 3001 2474 2996
f 1641 4273 4277
f 3001 2996 1914
f 2342 2401 2468
f 2342 1760 2401
f 2472 2401 1896
f 2391 2498 1742
f 1361 1399 1392
f 4626 2355 2338
f 4378 1312 1311
f 2355 4558 2338
f 4558 2251 2338
f 2346 2302 2342
f 2338 2302 2346
f 3510 1430 1395
f 2302 2338 2212
f 2326 2140 2785
f 1876 2979 2781
f 1760 1896 2401
f 1397 1395 1399
f 2979 1876 2954
f 1310 4752 3671
f 1397 1389 1395
f 3510 1395 1389
f 1377 1417 1393
f 2196 2121 2302
f 2121 1760 2302
f 2995 2981 4189
f 4189 2981 2974
f 1760 2342 2302
f 2067 1310 3671
f 1367 1377 1393
f 2140 2326 4128
f 4752 3674 3671
f 2212 2196 2302
f 4187 4189 2960
f 4629 4446 1853
f 1627 3156 1665
f 4794 3611 1623
f 1369 1410 1404
f 2251 2212 2338
f 1376 1410 1369
f 2222 2224 2198
f 2996 2958 1977
f 2474 2958 2996
f 2179 2196 2212
f 1359 1400 1401
f 2979 2965 3005
f 2222 2198 2264
f 2198 1704 2264
f 2179 2193 2196
f 2179 2177 2193
f 2159 2158 2177
f 2177 2158 2193
f 2193 2158 3601
f 3354 2947 3351
f 3601 2196 2193
f 3601 2158 2851
f 2136 2158 2159
f 2244 2074 2296
f 1319 1335 1311
f 4827 2118 2177
f 2968 1999 4539
f 2177 2118 2159
f 2118 2136 2159
f 2074 2244 2038
f 2244 2133 2038
f 2038 2133 1960
f 2119 2055 2125
f 3145 3140 2125
f 4827 1837 2118
f 2109 1684 1955
f 1383 1397 1399
f 1383 1399 1361
f 1955 2123 2109
f 2192 3233 3823
f 2958 2474 2910
f 4827 4828 1837
f 2239 2062 2149
f 2979 2944 2965
f 2954 2944 2979
f 2149 2062 2210
f 2965 395 394
f 1992 2057 393
f 1955 1998 2123
f 1393 3859 1367
f 2041 3145 2125
f 2062 1615 2210
f 2965 2981 3005
f 1660 1955 1684
f 390 1993 392
f 1993 1992 392
f 3605 3584 1993
f 1956 1998 1955
f 1964 393 1956
f 2976 2956 2926
f 2976 2926 2479
f 393 1964 392
f 2934 4462 2927
f 1964 1956 1958
f 1885 1615 2062
f 1866 1615 1885
f 1806 1885 1597
f 1806 1866 1885
f 1806 1616 1866
f 1912 1866 2200
f 1866 1616 2200
f 2927 2926 2956
f 2927 4462 2926
f 1616 1715 2175
f 1350 1392 1400
f 1397 1383 1389
f 1383 1382 1389
f 4461 2926 4462
f 1382 1358 1389
f 2109 397 1709
f 4626 2528 2355
f 2394 397 2269
f 3386 3337 2760
f 1367 3859 1385
f 1385 3869 1367
f 2505 2621 643
f 3078 3774 1606
f 3078 1612 3774
f 2968 4539 3131
f 1612 1613 1607
f 1607 1613 4634
f 1613 1652 4634
f 1618 4634 1652
f 3078 3776 1612
f 2981 2965 394
f 1612 3776 1613
f 1633 1618 1635
f 2963 2981 394
f 1635 1621 1633
f 1621 1635 1656
f 1649 1618 1652
f 1649 1635 1618
f 2898 2910 2902
f 2898 2958 2910
f 3776 1679 1613
f 1613 1679 1652
f 1649 1656 1635
f 4378 1350 1322
f 4378 1322 1312
f 4295 1621 1656
f 4295 1656 1672
f 1692 1672 1656
f 1677 1679 3776
f 1679 1671 1652
f 1671 1649 1652
f 1671 1687 4636
f 1671 4636 1649
f 3204 3206 1677
f 1384 1369 1404
f 4451 2902 2910
f 1313 1336 1323
f 1694 1677 3206
f 1694 1679 1677
f 1679 1694 1671
f 2910 2483 4451
f 1692 1649 4636
f 1649 1692 1656
f 1384 1404 1377
f 3091 1694 3206
f 1700 1680 1719
f 2898 2897 4236
f 1694 1687 1671
f 2464 1692 1733
f 1698 1680 1700
f 1718 4636 1687
f 1733 1719 2464
f 1694 3091 1687
f 1739 1687 3091
f 1400 1359 1350
f 3293 2872 2835
f 1718 1725 4636
f 2872 3148 2835
f 1364 1361 1392
f 1745 1725 1718
f 1719 1728 1700
f 3131 4236 2897
f 4636 1725 1733
f 3131 4539 4236
f 2376 1367 3869
f 2880 2897 2893
f 4636 1733 1692
f 1733 1728 1719
f 1696 1700 1726
f 1726 1723 1696
f 2497 2881 2883
f 1739 1718 1687
f 1337 1369 1384
f 2497 3277 2881
f 1739 1745 1718
f 1726 1734 1723
f 1726 1700 1734
f 1700 1744 1734
f 4801 1544 724
f 1544 4804 4814
f 1544 4801 4804
f 4808 4804 4802
f 1723 1734 1735
f 1742 397 2394
f 2875 3277 2497
f 1742 1709 397
f 1742 2394 2391
f 2880 2874 2878
f 1733 1784 1728
f 1728 1744 1700
f 1364 1392 1350
f 643 639 2312
f 1758 1745 1787
f 1758 1725 1745
f 1728 1768 1744
f 1769 1744 1768
f 1735 1734 3061
f 1759 3061 1734
f 3291 2835 3148
f 3148 2859 3291
f 4791 4792 1556
f 2785 1836 3260
f 2779 1861 3244
f 1322 1313 1312
f 1128 1765 639
f 1731 1742 1751
f 1742 2498 1751
f 1384 1377 1367
f 1384 1367 1347
f 1725 1758 1733
f 2140 2100 2785
f 2785 2100 1836
f 1768 1728 1784
f 1734 1744 1759
f 1759 1769 1770
f 1758 1784 1733
f 1744 1769 1759
f 1765 1320 1761
f 2395 2384 722
f 1823 1786 665
f 3244 1823 665
f 722 2384 2842
f 1767 1751 1777
f 1311 1335 4378
f 1789 2363 1767
f 1777 3552 1767
f 1768 1788 1769
f 3061 1759 1770
f 3552 1777 1798
f 2881 2521 2883
f 1758 1814 1784
f 1768 1807 1788
f 1828 1784 1851
f 1769 1788 1820
f 2520 2516 2143
f 1787 1814 1758
f 1630 3156 1627
f 1789 1767 3552
f 2091 2516 2520
f 1768 1784 1807
f 1784 1828 1807
f 1797 3552 1798
f 1846 1798 1855
f 1789 1797 1800
f 1789 3552 1797
f 1800 1797 1844
f 2367 2842 2384
f 1997 1804 1792
f 1843 1814 1787
f 2515 2523 2516
f 1807 1830 2899
f 1807 2899 1788
f 1820 1788 2899
f 2088 2510 2091
f 1820 1864 1833
f 1833 1770 1820
f 1843 1787 1794
f 1383 1361 1382
f 1349 1361 1364
f 2503 2515 2516
f 1784 1814 1851
f 1807 1828 1830
f 1349 1382 1361
f 1820 1868 1864
f 1820 2899 1868
f 2519 4489 3800
f 3244 1861 1823
f 1861 1794 1786
f 1861 1840 1794
f 1786 1823 1861
f 3159 2791 2830
f 1353 1358 1382
f 1840 1861 2471
f 4828 2077 1837
f 3869 4358 2376
f 2519 3800 2517
f 2136 1837 1838
f 2077 1838 1837
f 1347 1367 2376
f 2136 1838 2139
f 2139 1838 1839
f 1865 1794 1840
f 1843 1862 1814
f 1814 1862 1851
f 1865 1843 1794
f 1877 1843 1865
f 2899 1830 1852
f 2516 2091 2508
f 2510 2508 2091
f 2899 1852 1868
f 1830 1828 1852
f 1844 1846 1881
f 1844 1797 1846
f 2513 3792 2512
f 1354 1382 1349
f 1828 1863 1867
f 2511 2512 3792
f 1354 1353 1382
f 1358 1353 1346
f 1851 1863 1828
f 1323 1336 1338
f 1353 1354 1343
f 1353 1343 1346
f 3132 1864 1886
f 3132 1833 1864
f 2497 2883 2496
f 3132 1886 1879
f 3243 1836 3158
f 1384 1347 1337
f 2471 1865 1840
f 1828 1867 1852
f 2495 2499 2511
f 2779 2471 1861
f 1329 1369 1337
f 1862 1843 1877
f 1868 1886 1864
f 2499 2088 2511
f 1851 1862 1893
f 2510 2088 2499
f 1902 1862 1877
f 1863 1909 1867
f 1863 1893 1909
f 1338 1376 1369
f 1878 1886 1868
f 1338 1336 1376
f 1338 1329 1323
f 4475 2510 2499
f 1344 1350 1359
f 1881 1876 1844
f 2954 1876 1882
f 1881 1882 1876
f 4475 2508 2510
f 2503 2516 2508
f 1898 1865 2471
f 1877 1865 1898
f 4882 1347 2376
f 1868 1852 1878
f 1880 3158 1879
f 1880 1879 1930
f 1886 1906 1930
f 1879 1886 1930
f 3243 3158 1880
f 2493 2515 2503
f 3158 3132 1879
f 1913 1877 1898
f 2883 2521 2493
f 1313 1322 1336
f 1851 1893 1863
f 1852 1903 1878
f 1886 1878 1904
f 1891 1917 1898
f 1338 1369 1329
f 1891 1898 2471
f 1893 1862 1919
f 1893 1919 1921
f 1893 1921 1928
f 1904 1878 1914
f 2487 2486 2499
f 1878 1903 1914
f 1896 3598 1897
f 2486 4475 2499
f 1918 1913 1898
f 1893 1928 1909
f 1344 1359 1376
f 1877 1913 1902
f 1902 1919 1862
f 2503 2508 4460
f 1903 1852 1867
f 4460 2508 4475
f 1867 1909 1903
f 1886 1904 1905
f 1906 1886 1905
f 1932 1906 1905
f 1344 1376 1336
f 3261 1913 1918
f 2934 2493 2492
f 2934 2496 2493
f 3243 1880 3280
f 1335 1354 1349
f 1897 1925 1896
f 2496 2883 2493
f 2472 1896 1925
f 1936 1914 1903
f 1936 3001 1914
f 3261 1948 1913
f 1909 1936 1903
f 1954 1936 1909
f 1925 1897 1890
f 1919 1926 1921
f 2930 2497 2496
f 2997 1921 1926
f 1323 1329 1324
f 3792 2495 2511
f 3792 705 2495
f 2997 1954 1921
f 1909 1928 1954
f 1921 1954 1928
f 1349 1364 4378
f 1930 1929 3280
f 2503 4460 2492
f 2493 2503 2492
f 1932 1929 1930
f 1932 1930 1906
f 1929 1932 4299
f 1935 1925 1890
f 2487 2495 705
f 2499 2495 2487
f 1925 1935 1966
f 1341 1346 1343
f 1341 1343 3673
f 1914 1905 1904
f 1914 1950 1905
f 1957 1950 1914
f 1950 1957 1979
f 3673 2067 3671
f 4451 2487 705
f 2472 1925 1943
f 1943 2401 2472
f 1925 1966 1982
f 1902 1948 1953
f 1902 1953 1919
f 1926 1919 1953
f 1926 1953 2997
f 1975 1936 1954
f 1948 1985 1953
f 1950 3165 4299
f 1979 3165 1950
f 1932 1905 1950
f 1950 4299 1932
f 3012 3280 1929
f 1929 4299 3012
f 3673 1331 2067
f 1954 2997 2976
f 2976 2479 1954
f 1936 1975 3001
f 1914 2996 1957
f 1350 1344 1322
f 2486 2487 2485
f 1973 2467 2401
f 1973 2401 1943
f 1973 1943 1981
f 2926 4461 2485
f 1954 2481 1975
f 2996 1977 1957
f 1982 1943 1925
f 1982 1966 2016
f 2926 2485 2479
f 1954 2479 2481
f 2483 2487 4451
f 2483 2485 2487
f 2467 1974 2545
f 2467 1973 1974
f 1973 1981 1974
f 2474 3001 1975
f 2474 1975 2475
f 2483 2910 2475
f 1975 2481 2475
f 1957 1977 1979
f 1977 1999 1979
f 1322 1344 1336
f 2475 2910 2474
f 1999 3165 1979
f 3012 4299 3000
f 3165 3000 4299
f 1982 2016 2003
f 1981 2009 1974
f 2483 2479 2485
f 1354 1335 1331
f 1981 1943 1982
f 1981 1982 2006
f 2481 2483 2475
f 2481 2479 2483
f 1977 4539 1999
f 2009 1981 2006
f 2003 2017 2006
f 2003 2006 1982
f 3000 1999 2968
f 1974 2009 2007
f 1974 2007 2039
f 2007 2009 2021
f 3165 1999 3000
f 1329 1337 1324
f 2021 2009 2006
f 2060 2007 2021
f 2024 2021 2022
f 2021 2006 2022
f 2022 2053 2065
f 2017 2022 2006
f 2029 2007 2060
f 4197 2039 4164
f 4164 2039 2029
f 1331 3673 1343
f 2022 2017 2053
f 2024 2022 2065
f 2053 2096 2065
f 2059 2058 2024
f 2059 2024 2065
f 2059 2065 2066
f 2060 2021 2024
f 2096 2066 2065
f 2066 2096 4474
f 2512 2084 2513
f 2059 2066 2078
f 2059 2078 2082
f 2078 2066 4474
f 1349 4378 1335
f 2059 2082 2079
f 2779 1891 2471
f 2511 2083 2512
f 2107 4474 2096
f 1672 1719 1680
f 2128 2156 2099
f 2520 2143 2128
f 1672 2464 1719
f 2464 1672 1692
f 1331 1335 1319
f 2105 3844 2107
f 2156 2128 2143
f 2246 4385 3831
f 2181 2182 3844
f 2268 4385 2246
f 2181 2219 2182
f 1343 1354 1331
f 2213 2219 2181
f 2250 2268 2246
